# Supplementary material for: De novo sequencing of circulating miRNAs identifies novel markers predicting clinical outcome of locally advanced breast cancer
Source: J Transl Med. 2012 Mar 8;10:42. doi: 10.1186/1479-5876-10-42 (PMC3342150; doi:10.1186/1479-5876-10-42)
Supplement: Additional file 2 — Table S2. Normalized counts of all miRNAs in the circulation. [file 1479-5876-10-42-S2.XLS]

## Sheet: All miRNAs
Table S2. Normalized counts of all miRNAs in the circulation
Gene name	1512	1613	1766	919	2021	23	27	28	29	31	32	35	36	937	37	39	40	41	42	436	437	47	48	482	49	50	502	506	52	525	53	537	55	56	59	848	862	1679	505	941	1449	2097	Average
hsa-miR-451	3408386	708529	2313240	1918185	4424669	713832	749546	2433864	712900	1089146	790930	1538665	1154767	1364760	1631067	408794	1221727	864464	144796	912250	3844839	944852	651053	2700617	3562658	894477	5555231	2641166	255159	4379192	1718745	1213760	56402	1115778	3174182	1231230	1700630	4442444	793177	1.0364e+06	2.17257e+06	1.63396e+06	1.76722e+06
hsa-let-7a	298726	1309425	259495	275614	410550	790732	1056952	1167952	728013	1976288	824135	332495	172438	2787044	331596	501809	1291371	138681	247387	997456	349165	248657	145916	296425	582296	332178	546692	461059	132896	543450	252825	223452	45419	211740	645125	177115	206813	463217	276109	323797	242022	301350	545378
hsa-miR-21	627974	1408119	374123	226765	483286	640242	783936	589278	743043	1054319	1079767	515414	143309	1061080	604040	69095	653559	208303	283245	1327496	453787	578450	306857	415470	539714	594016	838294	562755	488605	376825	363922	318469	85450	361300	538578	222603	218462	252838	539344	519257	270778	445540	527803
hsa-let-7b	288306	506422	513881	404650	631908	469081	517468	876281	405965	735729	357898	410215	243003	1355683	338398	580216	835370	197089	145990	363586	617915	274762	225880	344378	675554	253511	853047	481716	169424	773960	392341	262871	119244	326324	595349	260909	353244	508128	309636	385874	468916	310092	455719
hsa-let-7f	127795	527007	90380	101258	186039	383375	413437	444841	275426	1115400	393096	161514	72608	1191344	184296	348370	523352	66063	105422	472737	141437	124013	72175	139319	270750	198047	251004	235287	72099	223857	123087	103372	21069	96027	346064	62484	76743	256645	157779	161923	92532.5	200930	252629
hsa-miR-101	266947	262632	190651	120410	340476	195542	169208	433527	224498	407907	225862	166520	74273	649985	184925	39507	273075	107463	34493	165279	264731	142157	118291	192620	326161	136962	594556	260212	100378	283780	216982	89689	13671	142712	291589	71012	112051	300663	167135	80524.4	201980	198297	210460
hsa-miR-486-5p	215540	168725	244254	325031	273570	135405	179405	322607	137611	175061	78924	132899	137658	364645	105436	159180	265194	124140	30241	129206	332831	93631	92444	153248	398768	69222	500768	194979	40839	367515	137561	114865	7927	143312	225658	120943	204255	161789	65201.8	149927	162770	85441.7	179253
hsa-miR-122	223098	31808	30826	29554	69685	144269	43113	81872	59643	45679	19496	76960	78747	26745	90465	505571	144822	142868	295911	19671	61601	182443	174021	65023	231077	88616	384210	56811	821222	106451	357600	135159	1094999	92956	204378	246025	277431	4683	41418.3	74673.3	18499.9	31463.7	164561
hsa-miR-30d	191902	229222	107058	86368	158655	156492	140270	154482	128171	204205	180534	179426	69131	210027	171039	48090	183841	62939	38037	208619	122447	134967	77259	139432	150748	162847	198380	130798	90216	109674	119052	109430	6567	93782	151038	91307	87814	55672	110051	168959	63423.2	93037.4	127986
hsa-miR-103	90210	377818	61251	41209	91119	260207	252756	282276	171081	474742	281857	99369	36496	530986	114584	70098	264790	26172	42672	354308	98823	71921	31169	57819	84913	109846	105869	83788	37127	91761	71832	47535	2376	77402	148481	27974	35995	44900	44620.9	59086.5	10890.6	76721.5	127258
hsa-miR-140-3p	163784	151991	140157	69624	184112	160870	134046	207917	158567	240773	170516	103780	81986	246619	114863	61862	197483	52357	4672	103190	161601	101148	59843	101246	163734	82960	243087	118201	48196	155598	122193	56817	402	92290	146832	67980	64866	113650	117717	91257.8	136295	107972	121501
hsa-miR-30e	153130	168191	82993	38261	151030	170926	112840	145624	180651	218306	257132	146566	83020	187549	162795	18317	176110	44498	28668	116624	78612	115417	71587	94439	118897	101537	165670	109932	77176	89292	102696	57363	4777	69472	95421	55035	46551	86438	142443	69078	58998.9	88478.2	108156
hsa-miR-148a	136265	169117	125383	40601	99630	216574	82049	76074	179167	160340	217504	114967	62991	113796	94310	92907	176467	46933	101506	125675	79306	164586	117260	47164	87684	98901	176159	79655	202437	56818	115664	59175	31489	74169	90424	146266	85171	19310	109307	62364.3	22067	34671.1	104579
hsa-miR-144*	72767	100063	92674	59012	149872	71618	91984	191134	65477	159809	58167	77606	80785	214281	54563	41511	88584	50520	8542	50096	173773	52934	76607	86685	287368	60746	139089	231755	27653	299462	99258	65408	1530	92737	339164	42389	48470	185431	81536.6	28516.8	38730.1	152073	104533
hsa-miR-93	109780	120698	95232	72053	181074	103251	115919	183613	104142	168611	132665	111236	73912	277782	127131	19763	190280	45721	26611	118159	117007	96196	59100	130077	138994	84211	172947	139253	43138	150656	95856	62251	3521	71088	90790	58155	64049	80064	56469.3	100413	47840.6	69291.2	102595
hsa-miR-126	169900	80469	101330	70821	151489	46100	66588	39076	51500	57540	49965	140048	40766	82728	172615	18106	55879	53104	18164	82493	124398	136320	45323	101445	141634	193451	200411	119134	68424	106771	107785	124056	3760	108260	161615	46236	58020	53554	57534.5	75987.3	30303.3	62982.9	87525.9
hsa-miR-223	34266	107594	65796	27041	79023	268229	103028	70061	247421	240465	543928	116321	99133	115738	114727	8191	154770	8789	40555	127075	62853	91119	32514	64107	25735	37608	56445	92028	37496	33709	27144	13667	6573	21317	36079	95678	31235	38741	102088	56993.3	16823	29373.6	85273.3
hsa-miR-143	61342	100548	124470	24424	66280	265999	68200	40570	150447	166361	301226	93276	88258	51215	71235	61890	52253	21566	29651	78277	61554	94132	30449	49195	41479	69373	44893	81172	67374	77901	25985	27880	26797	58013	45235	85979	26924	32268	335405	96516.6	45918.7	38494.8	80486.3
hsa-miR-146a	128588	57634	175770	52197	79251	34374	28867	18045	31291	29601	30313	109076	23577	19573	110969	11167	30196	43528	12098	70341	131067	116665	30778	58775	75749	89851	134976	87373	36695	53550	54116	76424	8072	62153	44641	24153	43609	36800	80837.7	149099	31826.1	67450.3	61693.2
hsa-miR-182	31106	57527	49905	20496	94589	69808	64415	155464	76499	236895	40147	48080	51289	224572	45664	69858	59704	11955	5223	39778	84960	15554	30906	50355	91931	19280	65262	78137	11102	156716	29060	34778	526	43455	131431	25053	40138	70408	22514.7	18142.9	38095.2	45377.8	60860.9
hsa-miR-151-3p	93958	176922	76214	44604	64566	64265	70808	29590	44070	66286	74834	70174	14877	103376	89180	31461	54502	20509	18376	147401	77389	56929	21603	43472	49075	87800	99840	45610	42743	37867	31129	50004	7844	44875	74402	22006	34062	14413	55664.5	92873.7	16411.4	58391.8	57628
hsa-miR-192	68564	56783	41383	14689	72858	123039	47729	84451	62130	94523	94357	28523	34969	85856	30657	62749	79666	25921	28117	44539	45602	43858	38150	42507	55423	42384	127567	51672	129480	51346	61781	29241	8332	38011	63926	31000	56513	27276	41760.3	27507.6	32632.3	33528.3	53833.3
hsa-miR-191	53407	57523	61216	47455	85988	77680	59064	43394	47995	79957	98617	122219	69576	82045	98990	20286	51213	17759	5875	78185	84235	77283	22458	51233	42774	76265	90569	58025	21906	66406	33670	42929	1150	51070	26551	45980	41543	25684	33399.5	56944.5	12167.4	31201	53616.4
hsa-miR-92a	42398	53989	29320	56265	93427	42737	67270	109034	49003	76705	57401	54707	39543	125938	47110	15415	89420	31620	10695	61761	51021	35491	25185	61400	86818	36206	90138	59723	16569	89865	38652	31408	1794	29033	70316	39967	51665	46372	27226.4	51861	28050.4	31330.1	51282.1
hsa-miR-16	67853	62509	39013	34135	88290	40853	35730	96243	40571	133746	52781	32818	21916	140413	37745	44941	111821	21323	13458	58098	58917	23562	18797	47753	63611	23456	112654	57355	11444	71413	28612	19283	2200	18521	58020	23312	31673	68226	30331.3	20828.4	43212.2	30211.8	48515.5
hsa-miR-25	35585	85503	30669	23832	50853	68121	84241	117948	76835	107065	70643	21792	18344	179777	28377	11778	119315	11947	14319	68703	38064	16657	13149	26391	39326	13433	66075	31208	13084	39795	21034	13839	1532	15449	42087	19536	21766	27648	23303.1	24684.1	25442.5	21211.6	42389.6
hsa-miR-24	73495	22985	81341	30276	62109	25195	12199	9044	17664	25734	32415	94976	39544	15203	76023	15374	16995	30085	4867	20128	63633	74697	29253	49961	48296	60602	80359	56623	26896	45002	31314	41372	7579	40381	28535	41654	29617	23472	78249.8	75446.7	20425.2	29986.4	40214.4
hsa-miR-26a	19523	79673	15528	10989	37197	73253	64991	94705	70282	171377	93985	28391	13657	137712	26676	21173	110802	10193	21729	79728	27509	19770	9489	21997	28921	23699	39372	32609	11912	35343	17658	14203	3590	12653	40030	12976	13815	44883	14582.8	17150.9	9439.32	12266.7	39177
hsa-miR-423-5p	66791	21843	84843	44124	49352	26884	11286	22504	18817	31221	23337	54376	29015	37961	47466	98604	34309	30868	6938	24996	77237	53281	27246	34758	48172	43860	87705	34811	21239	48618	38383	26638	6859	39145	44057	37490	40518	4259	31582.5	16966.9	33661.8	20837	37687.1
hsa-miR-378	47360	32862	59059	14037	43072	64975	26274	35418	52893	37145	38562	28082	27997	34492	28149	84827	46574	23221	14325	20294	46734	43813	31379	26629	38513	33527	52405	31680	41964	33403	41384	21546	8494	31800	34181	22910	19878	17404	62981.7	39365.1	32154.9	30140	35759.6
hsa-miR-148b	68568	53307	59406	28542	47505	33525	25970	30618	30293	37900	45403	42276	15280	54594	45782	17832	39869	18076	12135	52700	54634	50544	20954	31049	39497	48144	73197	32991	30023	29228	28686	31507	2728	29470	48341	21627	23827	8372	28421.9	19606.4	9308.93	23477.1	34409.9
hsa-miR-185	47163	50934	49596	17546	54441	48026	48778	66955	40506	64444	32460	27339	20750	91914	35883	8099	63783	14836	6813	42650	64532	18423	12826	27775	43473	24798	84842	38082	9214	45375	25198	20670	1699	25043	21205	8721	16709	30149	14345.3	22274.6	27324.7	25844.4	34320
hsa-miR-1246	16367	32041	18626	5583	11535	51996	28276	20685	28055	63005	25743	16060	11547	16660	11444	90707	53752	11939	23991	147293	14196	32121	38127	13238	21713	12426	34814	37719	31857	14574	32337	10030	19106	19002	24524	115825	12374	10686	113722	12122.1	97002.2	22745.3	33942
hsa-let-7g	19164	40682	21820	14399	43369	42167	38750	54416	36482	101937	49295	29575	17074	104558	27805	35726	62478	11738	9163	39537	34482	19474	12948	25655	33976	21553	48661	42036	11573	42728	20978	14645	3131	16577	41213	10044	14285	71379	34646.7	32369.6	25008.2	44020.5	33845.7
hsa-miR-27a	43522	87351	30363	12512	36322	67390	45735	26791	68246	64855	119813	38219	15980	55106	40514	3930	58145	11275	14273	67801	22571	36526	14730	24081	23956	36064	44248	30795	25219	15956	18204	23467	3245	15972	31728	21251	12130	13705	32028.9	34043	5968.6	18912.4	33641.5
hsa-miR-23a	25040	30867	29775	18453	49212	55155	27022	15938	38807	45924	91774	60022	49971	22309	61122	2919	24958	11596	7773	47264	32766	49081	16216	28151	19956	31573	43254	33135	10055	20293	12543	14242	2029	17553	17792	37335	19688	10741	43851.5	57712.2	10957.5	18874.2	30088.1
hsa-let-7i	25431	63777	19026	11611	31456	52943	43568	108592	52605	97450	42826	11702	6458	112571	12813	22949	86918	9636	15638	40573	26940	8854	7369	14406	25398	9417	45792	18905	6019	28560	12866	8485	4114	11911	22572	5659	10468	32023	13457.8	8165.73	27306.6	15802.3	29357.9
hsa-miR-181a	37947	43870	27257	11604	31125	36560	39184	41763	50081	36610	49494	28923	20767	42312	41528	9185	44947	16509	7167	30751	31680	26368	16712	33855	32279	34045	42616	35060	15315	28316	21403	30623	1200	21362	33757	16361	16226	25810	22271.8	30126.9	16477.1	20257.9	28564.4
hsa-miR-20a	25790	38131	8681	14056	49167	27296	35995	65824	30824	48114	41327	28990	14201	98213	31454	3414	62506	12747	8226	35856	15805	16424	12535	32444	36475	22261	47354	36538	8130	35921	21123	13887	852	11581	22379	8789	14001	40870	13214.9	18585.7	12224.1	21898.9	27240.6
hsa-miR-146b-5p	37081	22076	34339	15960	35442	21150	17934	13204	23099	19656	21658	44361	22134	11930	32718	13188	19648	22994	3833	25469	59290	37703	14627	56374	27301	34089	39077	30088	15229	17643	28030	29358	2489	25190	26433	16977	15927	49521	33269.3	45360.1	21250.7	27743.6	26448.7
hsa-miR-106b	24930	28841	13337	11091	44585	26992	33352	52650	30447	48222	31407	19632	12398	62963	19230	3652	47652	11087	6254	20737	22120	11847	9440	19261	36759	11744	45689	27166	5619	38772	17656	11624	866	14051	21912	6984	10814	48348	9162.75	8749.41	15400	13870.4	22793.2
hsa-miR-30a	22709	18215	9568	6695	19412	24107	18175	18331	21646	17648	23053	14750	12671	13048	18983	11719	21182	18345	8811	8735	9329	26532	49480	16716	25961	25624	64787	19454	42684	15334	39570	20064	2849	28885	25772	13701	14082	3150	119296	9994.39	14398.8	13676.8	22122.5
hsa-miR-142-3p	30593	28222	16548	8197	40674	23084	21517	17044	21022	18606	32193	27483	10469	32514	23996	618	11560	10325	4984	21728	21358	25744	12399	22865	30080	34432	37470	30098	7692	23744	23974	14686	4361	24544	16279	6967	8957	53762	17488.2	8663.15	5416.41	22439.8	20352.3
hsa-miR-126*	25109	43276	12572	11480	27945	20245	29230	20348	24673	34527	39844	23848	7003	48508	26260	1012	38867	11658	10518	58039	14608	23868	7392	22543	23275	28455	31221	22797	4832	17481	13220	15627	2026	11725	10092	7322	10159	10356	14467.4	21366	5283.75	10945.8	20095.8
hsa-miR-10a	21685	21306	14013	11142	14388	10473	18045	6961	13654	6978	14336	27586	20085	8076	23823	9210	14243	30050	4677	12258	23362	37588	24370	22651	33024	47217	11260	16079	14963	26044	44663	39102	1083	48669	29534	18909	11083	2559	20570.1	32044.7	15988.4	14277.7	19953.1
hsa-miR-142-5p	21863	27488	25746	9208	25312	39747	21167	25058	31545	51005	52933	19494	14580	40482	21529	3053	37176	6943	2335	26333	19942	20207	9542	13945	18289	14031	29278	21845	5650	13962	10759	6976	163	7959	10942	13554	8490	14315	18326.9	16699.5	8137.66	9605.75	18943.2
hsa-miR-27b	28242	25463	18712	7801	25207	22136	17094	12464	20599	17223	24154	22867	7451	19803	24319	5513	21667	12384	16939	23161	15343	18381	10918	15942	19880	24308	33929	15606	40059	14199	17291	17778	12627	15200	19166	11540	17432	7619	11585.1	21049.8	3417.43	9384.84	17758.4
hsa-miR-10b	11779	17759	10530	8938	10839	19803	30526	13172	26257	14196	30203	13045	15682	12878	15418	5999	25185	22440	6728	15756	10563	26556	16887	16727	20287	22499	6513	11585	13946	14374	32939	17573	977	27440	16243	16867	6411	2349	24443.1	14554.6	17317.3	7377.5	15989.6
hsa-miR-186	21531	11695	23834	10584	27988	13576	8082	15336	10352	14856	16977	18134	13215	15567	17169	2127	12820	10598	3444	14498	31369	21226	11183	21058	22771	15954	32497	20263	4538	21665	13462	9709	3467	14050	7221	9650	11440	20400	13712.9	19037.1	11097	9167.56	14936.2
hsa-miR-17	13118	22010	8284	6515	21740	16734	19351	32016	16379	33325	22506	13817	6340	46021	16922	1737	29556	4918	3856	23526	12771	8903	5377	13377	14061	10867	24049	16075	4450	14974	8656	7561	306	7685	11226	4012	6756	20040	6464.95	11319.9	4863.09	11344.9	13900.2
hsa-miR-425	13491	21103	15556	8965	17800	23700	22523	25707	19136	22952	26387	14920	10193	29345	15353	2036	18348	5127	3136	22845	23624	12577	5966	12588	12370	10259	20224	14595	2865	14672	8290	7815	165	9396	9482	7772	7203	11386	6386.24	15575.3	5213.45	8504.81	13465.5
hsa-miR-183	11214	9699	8781	6222	22312	9942	13576	21513	14101	45905	7826	12179	10688	51231	11114	14158	13902	3435	2343	6542	13445	3235	10088	14371	21660	3828	18156	14692	3128	29674	5516	7416	374	7653	20728	7539	10960	12416	5755.22	5301.97	15673.2	10407.6	12826.2
hsa-miR-30e*	11794	22727	10357	5888	15109	24960	15021	10782	19254	14851	33100	16968	9684	24107	19949	6864	12978	3598	2837	22993	10722	14090	5547	9034	10055	14389	15912	10827	8732	8885	7694	7468	962	8017	15018	8404	6162	3487	11978.6	13542.5	2053.41	6755.66	11989.4
hsa-miR-221	11391	30885	12207	4504	10299	24887	21353	20920	26456	20123	30471	9335	6022	20362	8603	1423	23634	7888	7087	23788	12737	10456	4133	8097	11454	8380	12884	9170	4612	9439	7544	7679	1382	8464	7148	5388	4578	6604	6312.96	12191.1	4289.36	5345.62	11664.9
hsa-miR-26b	6083	18289	4908	4397	15172	18573	17095	25635	14741	40992	30780	11493	5039	40381	10204	7266	25968	3168	5796	20135	5984	7383	3689	7243	11340	8047	13701	10119	3540	11726	6525	4777	1148	4318	11998	3743	5297	10455	4243.47	6132.92	2560.24	4292.86	11294.7
hsa-miR-1975	11576	114	8190	10109	18144	147	239	113	225	225	183	16105	23892	351	13430	56	92	13651	38	387	15948	28224	20934	20036	17170	11705	22999	9738	3204	19382	18486	18741	1287	12453	1967	19905	17696	3325	30069.4	20937.6	23256.4	5107.43	10948.5
hsa-miR-22	16373	14526	16454	5954	13984	12505	12271	13296	12168	14661	11334	10885	7742	16621	11371	3500	14001	6778	5426	14853	16864	10990	5804	9396	14831	9783	20530	9508	6161	15191	7918	7926	1470	8212	6700	6631	8091	6101	7147.54	13254.9	5910.77	6646.57	10470.7
hsa-miR-29a	11283	11216	8598	3677	10828	12786	10203	7565	15281	16170	17828	10102	9246	8099	8495	3500	19264	12050	4628	9130	11180	16316	7114	13350	10678	11893	10465	16257	10572	9356	12682	6697	962	7995	6856	8153	6421	8942	12674.8	7892.58	8044.68	4438.32	9973.53
hsa-miR-375	2240	3082	2126	837	1522	6408	5033	1775	3994	2280	9399	1067	3811	1755	3344	2756	9820	3987	1054	13125	15559	6009	179378	4003	2575	3839	3671	1579	3735	7601	3790	3503	258	7084	4428	4890	1829	214	1490.03	2406.59	1759.74	1144.58	8099.07
hsa-miR-1	13180	22869	4836	1792	5712	5011	3129	2483	8438	24402	9146	2986	2547	5997	18983	656	3158	3015	1155	12396	4444	13497	2817	13318	5679	13012	10588	5372	2306	3065	3583	16269	1145	3106	11880	3130	528	355	36809.8	3289.29	2098.76	3226.46	7414.51
hsa-miR-194	6734	12358	3177	1878	6558	11000	11329	15047	11870	19054	11580	4068	4352	23165	3871	1843	16104	3233	5715	6907	5357	4435	4858	5304	7816	3704	11040	6051	8534	8684	7700	3793	1391	5232	6175	3575	5193	6219	2521.39	2449.72	2368.62	2756.45	7023.81
hsa-let-7c	4751	9155	3444	4028	6193	11436	11911	11050	8567	13631	8358	6149	3005	13511	5523	12511	15637	2933	9494	8231	5229	5137	6272	4398	7489	5804	9016	4344	7657	6041	5421	4771	4635	5247	9738	4608	6093	3445	4338.47	5776.39	3288.17	3198.28	6939.63
hsa-miR-144	5964	8900	4701	2206	13738	9651	10918	20700	7837	18116	8699	4518	3675	16767	2856	1674	8858	3377	601	3945	8267	2373	3086	4680	12011	3339	10707	10637	669	14832	5423	3109	230	4576	6452	1335	2370	14805	5616.8	885.579	7634.23	10618.5	6937.07
hsa-miR-320a	15027	5718	13090	5186	7901	6112	3738	8359	4156	5914	4459	8629	3606	7999	9437	17651	8414	5865	1357	5801	11648	9307	4232	5639	9670	9208	12597	4844	3908	6930	9700	5270	727	7908	7604	3489	4406	2263	5924.85	2455.47	6652.31	5750.18	6870.28
hsa-let-7d	8273	7708	6151	5989	9447	5126	5366	7150	4198	11675	5138	7949	3593	13147	8249	9630	6937	3131	1354	6702	8882	5735	3051	6027	11042	7939	12758	9622	2575	11476	5221	4941	400	5026	12369	3502	4239	10963	5913.99	7196.77	5216.85	7100.22	6859.73
hsa-miR-363	5946	9103	6169	3922	10948	7642	9303	23087	10054	14033	5428	5143	3933	25798	4881	1590	12360	2463	1158	6351	11814	2886	2612	4073	9567	2856	12847	6667	1532	13264	5219	2778	36	4959	5497	2190	4423	9795	2343.61	1845.91	3670.28	3949.21	6765.14
hsa-miR-99b	8930	8536	6153	6025	4780	5103	8712	2035	4644	2835	3900	8308	2966	2914	10867	1543	4451	5345	661	6075	8279	11243	9095	5302	10204	21126	4320	4848	3166	5470	8821	13167	309	11073	8389	5232	4018	762	9749	13669	4611.38	2843.72	6440
hsa-miR-215	8086	7487	4342	1234	7372	13136	6933	4253	4124	2969	30549	2520	11219	3538	1782	3565	8895	2800	2332	10828	2841	9107	5510	10560	2203	17148	4788	10234	3753	4438	6941	3337	219	7317	6093	2215	2611	704	9997.33	2935.64	3105.62	4914.7	6165.15
hsa-miR-28-3p	7574	11031	7142	4018	5610	8024	7942	2921	6115	6695	8746	9794	3786	5629	9459	1484	4713	3348	1752	11121	7803	7558	3279	5600	6303	11250	8722	5543	4932	4553	5580	7107	803	5887	6431	3875	3812	1362	6547.73	11104.2	1955.89	4861.06	5994.59
hsa-miR-19b	4920	8859	4623	2047	8469	9923	6865	20726	9011	16374	14668	3392	2463	20075	4736	457	11473	1433	1543	13915	7358	3015	2028	4472	3936	2226	14012	5280	1038	4416	2877	1751	223	2274	2764	1492	2199	7670	2900	1486.51	2839.17	2861	5835.47
hsa-miR-20b	4431	8158	2416	2737	11312	5716	8057	20969	7405	14981	5592	3051	2575	27315	5136	852	15467	2215	1426	5747	5302	2342	2194	5022	7639	2335	11606	5808	1170	8129	4287	1801	73	2737	2960	1324	3383	6746	1267.48	2719.99	2768.87	2654.63	5710.17
hsa-miR-181b	7332	6706	5923	1904	4607	5975	6060	3988	7330	5864	5864	5179	4146	5196	7605	1134	5494	5103	1090	5983	7173	6534	17140	6210	6891	7303	9280	7480	3365	6749	4950	5975	387	4634	5054	3803	2623	2544	5912.64	6719.48	6667.05	3900.12	5566.13
hsa-miR-199a-3p	7403	14516	5106	3205	5320	9060	8413	3576	9044	7932	12378	7736	3053	6281	6390	529	7498	3299	2796	12588	4956	5304	2239	5510	4722	7374	8526	5512	2618	3744	3334	5065	650	4308	3162	3457	2427	1519	7209.97	7628.06	1232.5	5425.62	5524.91
hsa-miR-199b-3p	7403	14516	5106	3205	5320	9060	8413	3576	9044	7932	12378	7736	3053	6281	6390	529	7498	3299	2796	12588	4956	5304	2239	5510	4722	7374	8526	5512	2618	3744	3334	5065	650	4308	3162	3457	2427	1519	7209.97	7628.06	1232.5	5425.62	5524.91
hsa-miR-100	9154	2183	3249	3048	4249	4065	3525	3088	3231	1402	3679	5612	4901	1738	3737	2554	4222	9313	2294	1259	7713	8998	6809	5930	15128	8226	6482	4048	10386	6291	14305	10838	1100	9544	7771	6956	6635	1143	4691.3	5629.75	3534.22	2803.72	5511.07
hsa-miR-30c	6757	5593	4759	3997	9723	5711	4971	5821	4776	9016	9519	7395	4187	10076	9634	443	5689	2591	913	8133	7167	7052	3091	8395	6581	8003	9044	8524	1060	6610	4059	3644	120	4314	3904	3205	3736	7146	3051.99	5054.7	1480.81	3044.64	5428.36
hsa-miR-374b	2740	7791	2153	2618	7565	9314	6505	7573	7134	20083	17538	4895	3287	17378	8276	534	10745	1055	2408	13041	4369	3526	1742	3956	3250	3878	8520	6600	1584	4235	2128	1843	432	1344	4132	2530	2776	4616	3521.53	3585.45	911.617	3154.64	5363.51
hsa-miR-151-5p	7834	6859	6906	4718	8108	4312	3584	2759	2468	2925	3494	6950	2151	6814	7869	1164	3426	2435	993	7708	9281	5861	1876	4817	5152	8201	11369	5489	2133	6418	2939	4283	478	4712	5898	2227	3547	4090	2604.17	4456.65	1336.81	2562.81	4600.2
hsa-miR-423-3p	9737	2171	8442	4367	6752	1964	1857	855	1406	950	1848	8502	3983	1791	7111	1289	1057	2766	410	2210	8003	7937	3702	5614	6858	8726	9742	5621	3567	5798	4417	6012	284	5939	5897	4096	3659	2398	3938.14	9476.85	1438.86	3688.3	4435.24
hsa-miR-744	8486	9505	5719	3173	5355	5010	4337	1506	3038	3259	4662	6661	2191	4363	6432	2783	2897	1960	1132	6055	5701	6177	1808	3571	5580	7897	8043	3006	2935	3772	2997	5928	471	5001	5176	2393	2565	1712	4460.6	11434.9	1124.78	4111.04	4390.2
hsa-miR-652	3274	11329	4166	2128	4352	8009	9920	10229	7372	7109	5706	3916	2029	14163	3206	782	8391	1454	1638	6927	5745	2618	1494	2362	4839	2873	5089	4906	1148	5826	2359	2413	195	2826	5006	1729	1773	4199	1909.36	3548.07	1038.61	2679.17	4349.41
hsa-miR-629	7669	5037	10835	3067	7991	4845	1869	2123	4482	4195	3697	4639	3715	5959	4363	686	4823	2473	428	3269	8582	5222	1778	2228	7367	3887	6334	5968	2237	8033	4055	2585	608	2093	2122	3574	3254	3859	5885.49	5606.75	5826.87	3838.3	4312.11
hsa-miR-15a	2700	10333	1599	1283	4090	6181	7638	8515	6109	14437	8628	2724	1629	22469	3149	431	7864	1033	1577	7650	2499	1927	1330	2608	3888	2617	4517	3981	1245	3760	2087	1399	193	1849	4043	954	1033	3995	2184.84	2142.07	908.216	3585.57	4113.92
hsa-miR-584	4254	10079	2913	2465	2983	4064	7295	2117	4121	4444	3937	5026	944	7545	7584	1220	4137	1508	2116	7353	3829	3915	1110	3420	5147	7158	5825	4074	4125	2997	2340	2952	635	1885	9515	1696	2818	333	2110.2	8855.79	811.838	4956.52	3966.98
hsa-miR-29c	4194	6694	2284	1209	4072	5380	6712	6651	8118	12133	7578	2340	2134	11810	2018	642	8967	2535	2240	5481	3306	3111	1767	2988	5373	2790	5972	3555	1758	4234	3203	1816	239	2293	2803	1438	1645	4866	1932.43	825.199	2499.01	1559.14	3884.88
hsa-miR-532-5p	3561	6417	3477	1840	4513	5522	6172	10727	7130	8869	6396	2391	1778	11760	2785	569	8299	1680	1479	5919	4040	2470	1553	2885	4051	2129	6162	3279	1343	3732	2568	1572	271	2147	2517	1546	1901	2629	2024.71	2705.62	2110.1	1673.69	3728.41
hsa-miR-150	741	1547	2190	2403	5592	2533	2750	2483	5890	4773	5112	4634	6784	1568	2865	513	3949	7786	465	1722	10547	5105	1483	14163	1785	2714	1380	9770	931	3191	6509	2053	42	2240	2823	4682	3429	10900	1449.32	2150.69	1803.96	866.391	3721.84
hsa-miR-134	7946	7668	8629	750	2196	2049	2720	183	823	1696	780	1772	597	703	4226	454	1888	1375	382	2694	19581	6408	934	3945	4402	9480	11119	3795	1105	1107	2691	5734	137	2747	3562	1147	1199	315	4201.4	13355.6	405.919	5142.89	3620.11
hsa-miR-374a*	5169	4164	1990	1707	5438	2920	3371	4061	3141	7171	3688	3559	1318	8059	5489	1125	3229	1251	523	3354	2823	3040	1716	2920	5027	6395	7951	4799	3453	3683	3585	2377	234	2964	9164	972	1548	2347	5585.59	948.835	1310.73	7269.32	3591.42
hsa-miR-155	1776	7542	1144	859	2988	5735	5736	4181	7945	12435	9914	2573	1480	9402	2939	980	12358	1512	2436	8150	2226	2546	942	2924	2215	2555	2525	3336	1857	1462	2808	1439	233	946	2592	1098	1203	3216	1199.63	2889.63	800.5	999.122	3430.88
hsa-miR-152	6755	7023	3583	1715	2886	3798	2969	2186	3520	4930	4101	3962	893	3973	3455	1566	4474	2525	1545	7208	3858	3900	1414	1888	2864	4594	6499	2600	3690	2499	2471	3324	287	2598	3634	1888	1877	811	2986.85	2754.5	683.713	1939.15	3145.89
hsa-miR-106b*	3057	4171	4231	2156	6053	3648	2687	4456	2994	4571	3062	2120	1926	7466	2500	782	4229	1266	344	3170	5677	1804	1549	2384	3354	1467	7009	3434	1101	4555	1946	1421	163	1833	2840	1940	2414	3204	2159.06	2366.34	1881.06	1987.33	2889.95
hsa-miR-98	939	5412	1126	873	2307	5522	4705	7147	3987	13542	5989	1346	615	15238	1394	1927	8649	483	1701	4816	1580	796	585	1155	1625	956	2822	1840	465	1779	910	636	244	643	2269	482	848	4057	1700.37	1650.4	1276.72	2059.15	2811.82
hsa-miR-1308	664	269	2863	1207	3534	349	602	263	3184	4737	2699	2458	3275	2178	6609	190	2480	6579	1520	3227	2863	1839	5358	1792	1589	1303	4156	1619	1110	5306	1045	1085	737	1655	3766	1119	2694	1414	2420.96	19609.3	4861.96	1536.41	2803.94
hsa-miR-23b	1928	3026	1700	1938	5320	3837	4020	1583	3195	3877	4840	5159	2977	2900	5431	425	2319	1503	758	3832	2655	2979	1112	2699	2566	3840	4425	2658	1258	2931	1459	1987	337	2688	2495	2335	2749	1217	1970.43	5074.83	822.043	1661.87	2678.27
hsa-miR-16-2*	2221	2110	2994	2074	4849	2282	2261	5929	2678	5688	2919	2128	1627	7781	2154	295	3766	822	511	2402	4472	1166	864	2517	2544	915	7428	3254	315	4762	1177	758	265	900	2032	1480	2234	3778	1979.93	1279.49	2450.25	2417.35	2535.21
hsa-miR-15b	2544	4310	2561	1070	3379	5500	1765	7131	2739	6665	4729	1758	1263	6524	2166	1485	3782	646	791	6078	3758	1475	822	1888	2017	1509	5110	2837	878	2182	874	818	136	995	2307	1106	1114	2747	1750.59	1647.52	1205.28	1468.23	2512.63
hsa-miR-30b	2413	2000	2343	1388	5662	2556	1928	2679	1852	4447	4085	3079	2042	4631	3343	170	2159	1063	357	3624	3724	2611	1222	3291	2606	2180	4683	4515	381	3415	1589	1186	104	1512	1378	1381	1846	5180	1479.18	1247.86	663.304	1360.04	2366.08
hsa-miR-130a	4263	2708	3565	1380	5866	1222	1216	1698	1180	2000	1583	3341	1134	2325	4593	279	1555	1419	160	2159	3891	2768	1211	2587	3265	2914	8182	2847	675	3016	1789	2603	149	1384	2080	887	1426	2054	3607.02	2469.85	1035.21	3807.39	2340.32
hsa-let-7e	2964	5351	1810	1673	2972	3989	4128	2916	2203	3316	2117	2120	1046	3644	2600	1774	2823	566	724	3734	2623	2215	1014	1678	4099	5342	2728	1957	877	1978	1727	1814	288	1702	3842	1358	1307	636	2213.34	1638.9	929.759	1665.51	2288.15
hsa-miR-140-5p	2295	4022	2228	787	2885	5416	2168	2247	3996	4709	8191	2439	1602	3975	2412	324	3142	683	801	2723	2066	2455	1317	1720	1580	1870	2732	2300	1303	1533	1409	771	201	1309	1289	1404	1033	2465	3551.38	1906.3	1015.93	1487.32	2232.45
hsa-miR-598	2483	2960	2439	2109	3628	1515	2673	1536	2671	3388	2983	3044	1315	4138	2885	751	1955	979	559	2435	2137	2735	803	2114	2248	3211	3960	2727	1517	2124	2021	1558	53	1301	2941	1219	1848	1071	2692.37	3573.94	1256.31	2807.36	2199.14
hsa-miR-340	1985	6291	722	525	1795	5313	2664	1955	3633	8505	8923	1781	689	6186	1894	1607	4383	653	1671	5474	987	1851	817	865	1515	2132	1975	1047	1411	1058	1036	793	206	851	2002	620	586	229	1840.15	1196.11	319.746	1388.22	2175.58
hsa-miR-374a	611	5087	421	402	1555	4199	5075	6740	4043	11014	5076	993	485	11609	1047	468	7646	349	1245	4819	781	616	465	719	1437	700	1835	1481	438	1503	683	530	82	428	1530	282	408	2221	583.528	517.546	324.282	716.386	2170.59
hsa-miR-190	747	4677	952	430	2290	4240	5417	6664	3692	6757	2824	1313	988	8060	664	185	3491	631	487	2105	1774	482	911	668	3195	623	1244	2297	189	4114	1977	902	95	2248	2975	194	405	5068	644.595	166.765	431.998	1713.69	2117.43
hsa-miR-342-3p	1831	1136	1891	1437	2157	1392	1950	940	2053	1135	1541	3578	2925	929	2182	86	1980	5045	215	963	5025	4022	1907	6770	2542	3702	1261	4022	290	2996	4768	1857	40	2287	823	1646	1806	2499	863.079	1702.15	1376.5	467.287	2096.14
hsa-miR-486-3p	2404	3510	2773	1974	2454	2163	2648	2987	2586	4023	1611	1866	1284	7435	1406	1651	5310	1355	257	1931	2529	957	834	1686	3101	1782	4661	2175	534	3346	1412	976	6	1261	2250	1053	1949	945	616.097	595.178	1364.02	970.03	2062.63
hsa-miR-223*	1767	2305	2485	963	2195	4523	1148	1304	2743	3793	5638	3253	2559	1575	4063	361	2237	493	629	2151	1922	3438	1361	1608	1258	1524	2453	2151	952	974	1064	501	307	794	820	2761	1093	694	7021.34	2826.38	1040.88	1255.49	2000.1
hsa-miR-197	1448	1990	2628	1266	2815	3874	1752	1324	2751	2618	5899	4951	3670	1615	3402	268	1663	974	296	2325	1923	3129	1324	1752	1382	1581	1823	2590	959	1652	1187	941	23	1178	1527	3620	1497	853	1636.59	3401.43	379.84	732.75	1967.16
hsa-miR-542-3p	2253	1961	4355	331	3456	4209	1665	1754	3768	2510	5614	2106	2186	1447	2696	307	2181	554	550	1954	1588	2260	989	799	1482	1547	2537	2302	2439	1436	1601	527	153	1329	1871	1302	486	763	5154.05	2035.68	1095.3	1167.31	1921.91
hsa-miR-379	4000	4942	1525	424	1417	1694	2951	95	635	1860	493	1290	238	726	2890	212	1160	735	148	1939	2715	3325	545	2268	2729	7598	7031	2538	606	865	1537	2565	33	1438	3237	651	619	291	2644.88	4114.49	132.661	3320.1	1908.98
hsa-miR-1307	2849	2328	3394	1504	2245	1318	1874	750	1112	766	1589	3167	1310	1364	3476	159	895	1650	158	2173	3397	3382	1100	2091	2801	3960	2780	2062	1124	2459	1834	2370	69	2816	1606	1636	1208	574	1207.77	6032.29	327.683	1141.85	1906.18
hsa-miR-222	2228	3840	1919	1301	1676	2828	3587	2488	3724	2366	3292	2552	1101	2987	1902	263	3637	1304	459	2639	2355	2168	570	1862	2439	2396	2533	1554	756	1707	1351	1574	75	1710	1590	1231	887	1142	1055.78	2901.13	646.296	948.211	1893.91
hsa-let-7d*	1972	3090	2286	1591	1995	2374	2483	1537	2496	3141	4160	3229	1839	2602	2250	449	2711	1270	734	2891	1866	2534	1039	1920	2238	2373	2270	1946	803	1976	1219	1372	65	1305	1379	1951	1245	867	1443.89	2075.94	451.273	900.028	1865.22
hsa-miR-19a	1758	3326	1028	545	2442	2789	2916	4751	2985	5341	4239	1040	725	6924	1506	171	3780	547	588	3318	1646	951	588	1447	1451	903	3743	1701	455	1486	925	613	78	958	1071	410	541	2186	797.941	437.039	691.65	983.667	1780.53
hsa-miR-30a*	2233	1761	1466	989	1455	2306	2172	1558	2096	563	1892	1351	1344	1377	1837	2565	1434	1547	1128	1306	1274	2684	2435	1630	2322	2778	3021	1449	3678	1617	2926	2095	954	2650	2208	1493	1579	124	1855.08	1486.51	718.862	659.111	1762.3
hsa-miR-424	1483	1177	3139	376	3822	3411	782	1954	2196	2924	5799	1936	1819	1539	2136	269	1679	801	420	1644	1188	2303	882	744	1028	1194	2069	2028	776	1191	1401	298	246	1063	548	1002	672	866	5546.23	756.193	1682.64	1072.76	1615.78
hsa-miR-382	3750	3185	2944	543	987	797	2040	71	439	649	336	1157	365	379	1854	142	1081	1037	225	1137	6487	4141	506	2119	2591	4924	3887	1572	500	925	1328	3219	77	1630	1599	808	686	124	1264.76	4732.67	65.7634	1533.68	1615.19
hsa-miR-7	2581	589	2752	1282	2727	542	446	1132	718	1317	539	1647	1472	1527	1613	7670	1061	1046	249	446	2699	1017	739	1452	2562	1101	5055	1977	771	3922	1322	535	381	2103	3472	496	1449	297	974.357	241.522	1638.42	972.758	1584.12
hsa-miR-484	1396	1845	1385	1826	3188	1358	2054	2763	1826	2313	1767	2001	1070	3567	1325	485	2065	744	365	1642	2201	1265	734	1446	1942	1004	3265	1934	325	2131	846	940	48	811	1474	1097	1661	2434	522.462	1081.1	620.217	497.288	1506.29
hsa-miR-200c	641	1568	378	558	830	1213	1827	508	924	2280	1511	1078	1021	988	1797	437	2634	439	298	3143	776	1327	12439	882	855	1380	1733	780	917	1299	765	695	221	1036	1783	980	569	437	2507.82	5284.72	886.672	627.292	1482.23
hsa-miR-99a	1747	1200	726	608	1139	1966	1594	1149	1686	805	1519	1354	1262	675	1099	684	2236	1889	1605	910	1268	2047	2918	1266	2519	1727	1742	1136	3251	1383	2936	2070	623	1960	1746	2231	2243	313	772.157	1236.36	471.682	521.834	1481.76
hsa-miR-125a-5p	1193	639	862	1709	1352	777	1995	444	865	476	626	2551	1365	569	1611	338	543	2404	264	607	1703	2938	1559	2039	2079	4128	825	1059	489	1994	3343	3544	120	3739	1842	1838	1153	383	696.163	2073.06	560.123	398.194	1421.25
hsa-miR-450b-5p	1369	1080	2098	573	2383	1497	1162	764	2060	1255	2383	2184	2303	993	2346	185	2001	768	519	1033	812	2332	976	982	1558	1441	1354	1891	1293	1331	1768	466	150	855	945	2163	775	312	2450.82	2941.39	554.454	628.201	1355.59
hsa-miR-18a	1341	1236	606	851	3031	968	1113	1683	977	1609	1250	2271	884	2958	1989	71	1302	928	202	1089	1104	1258	776	1798	2244	1784	2797	2159	305	2291	1339	1019	41	889	813	485	938	2719	795.227	1017.84	574.863	1172.76	1301.87
hsa-miR-338-5p	1398	1672	1023	605	1079	1743	1399	413	1625	1739	2983	3375	1887	842	1861	93	1279	699	269	868	721	2567	1155	1442	1518	1819	709	1642	973	1506	1341	753	61	1453	1185	2278	566	208	2187.55	1940.8	322.014	561.836	1280.03
hsa-miR-196b	1547	1259	1277	795	2091	1194	1558	854	993	1415	1130	1249	675	3553	1692	273	1056	550	318	895	1407	1098	607	923	2685	1498	3459	1674	888	1477	1280	772	324	1138	1742	996	808	1021	1135.84	1334.12	1032.94	1321.86	1261.8
hsa-miR-128	1785	1732	1751	974	1952	2008	1399	1581	1454	2325	2295	1462	971	2854	1412	302	2169	705	488	1989	1456	1432	684	1077	1491	1311	1956	1395	603	1222	685	556	230	766	792	1042	1131	839	518.39	940.209	337.888	368.193	1248.59
hsa-miR-199a-5p	2076	2300	1712	980	1607	765	1513	278	711	723	1191	2958	281	1004	2483	82	532	508	184	2306	2612	1783	445	1613	1271	2584	3155	1426	340	1008	925	1851	23	1630	590	428	790	296	1131.77	1587.14	115.653	1499.14	1221.37
hsa-miR-425*	1965	1423	2271	755	1492	1910	1111	1221	1279	1731	2519	1525	934	1564	1797	223	1386	528	337	1642	1972	1566	727	1216	1123	1215	2186	1621	675	1149	788	788	102	833	768	970	640	892	1374.68	1334.12	527.241	650.929	1207.88
hsa-miR-15b*	823	888	1721	994	3515	1218	563	2146	1011	2256	1546	948	846	2261	1497	242	1709	352	147	1230	2585	651	491	1273	687	420	4469	1664	226	1293	398	245	88	346	743	728	998	2171	1306.83	667.06	1274.45	1041.85	1182.84
hsa-miR-107	1016	2839	523	448	1080	1952	1956	3524	1674	4170	2002	590	263	6077	629	327	2976	294	838	2460	931	543	287	493	821	694	1262	672	358	952	553	387	74	473	963	295	472	725	419.326	235.771	512.501	455.469	1148
hsa-miR-106a	1003	1275	938	551	2585	1073	1252	3550	1245	2203	1094	810	644	3569	1093	268	2188	472	237	1191	1650	557	447	1102	1469	558	2735	1480	329	1863	950	429	19	741	756	248	693	2032	355.545	655.559	634.957	859.118	1138.19
hsa-miR-769-5p	1337	2010	1558	410	1053	3325	1232	976	2090	1902	3306	1167	680	1595	1039	190	1432	351	683	1968	1213	1187	730	748	706	840	1167	702	828	577	719	565	249	765	684	839	396	361	991.998	1578.52	535.178	438.195	1074.38
hsa-miR-32	965	1680	544	289	1592	1434	1362	3083	1909	4181	2551	628	336	3690	561	128	2524	317	467	1328	655	427	247	682	894	462	1652	1121	295	904	447	263	43	227	762	255	336	2048	1367.9	393.91	769.886	866.391	1063.98
hsa-miR-432	2060	4043	1555	316	444	708	1759	54	272	824	244	692	173	327	1386	104	1276	402	315	1102	1704	2065	301	1216	1532	3226	2100	1088	196	319	783	1401	97	786	741	523	378	69	549.602	2354.84	28.3463	848.208	961
hsa-miR-361-5p	679	1860	563	507	816	2047	1407	1095	1930	2502	3206	1095	605	1642	1137	152	2189	374	647	2229	622	957	537	628	708	829	963	920	375	535	534	476	138	357	573	850	550	287	647.309	1029.34	231.306	384.557	947.941
hsa-miR-28-5p	1351	1467	1141	495	1144	1095	837	387	784	1057	1649	1209	487	832	1468	184	680	406	332	1905	1390	1064	360	862	856	1763	2138	945	789	636	648	928	94	818	1136	481	559	559	1253.91	1279.49	328.817	1084.58	925.781
hsa-miR-369-3p	2116	1508	1144	161	674	498	1077	36	235	686	381	682	203	290	1281	0	740	539	249	957	2530	1956	260	1898	1375	3025	2731	1721	87	415	673	1135	113	507	263	287	328	178	498.035	1871.79	36.2833	920.029	863.456
hsa-miR-29b	548	923	690	369	1252	726	859	1679	1211	2381	1553	652	577	3021	560	56	1662	603	178	785	1393	535	349	860	1170	582	1328	1282	226	1159	618	367	22	832	632	321	483	2092	441.039	399.661	478.486	376.375	862.656
hsa-miR-493*	1723	2041	801	184	535	432	1693	27	314	741	180	772	166	231	1473	45	576	370	101	598	1250	1865	286	1396	1321	3710	2233	1140	275	395	743	1341	14	635	1314	473	386	75	504.82	2044.31	21.5432	1019.12	843.924
hsa-miR-130b	1196	858	1760	539	1498	588	401	795	574	1246	718	1245	385	932	1340	498	649	381	90	786	1255	663	864	780	782	736	3184	1125	374	864	570	492	93	529	645	336	384	709	1985.35	761.943	729.067	968.212	840.68
hsa-miR-193a-5p	829	769	819	260	634	1884	713	782	1032	467	980	889	1091	393	1040	492	1165	535	773	638	803	1279	1483	603	1055	630	714	499	1818	712	932	627	367	773	714	1063	686	216	755.873	1983.93	801.633	233.644	831.764
hsa-miR-210	811	2218	735	270	781	1971	1506	1439	1793	2978	1054	281	211	2817	375	279	1957	271	384	1514	935	329	610	311	640	271	1709	795	377	671	638	282	147	298	454	255	242	494	390.828	80.5072	616.816	242.735	819.854
hsa-miR-221*	1193	823	912	1129	1031	557	353	168	280	452	700	1518	347	640	1619	977	344	392	118	1016	1053	1470	448	928	1160	1957	1964	740	539	655	631	887	68	1134	1768	481	672	84	956.715	833.825	191.621	1040.03	815.005
hsa-miR-452	1539	1391	651	403	389	944	701	844	636	1865	1025	897	167	836	976	200	692	462	565	2969	562	579	309	430	389	839	1610	295	2005	373	621	328	134	586	1309	223	313	152	1225.41	897.08	1830.04	685.476	805.881
hsa-miR-454	161	2040	110	114	456	1416	1937	2543	1442	3660	1690	358	219	5001	279	60	2108	226	283	1205	266	194	235	263	780	221	407	785	88	762	285	184	23	142	886	121	116	1050	141.132	163.89	54.4249	363.648	781.883
hsa-miR-339-3p	1221	636	1295	1154	1114	620	450	515	358	427	418	1720	593	651	826	109	450	677	50	585	1796	1498	421	866	1120	1064	1773	1090	174	1245	802	841	20	759	291	433	683	647	525.176	1360	657.634	475.469	771.673
hsa-miR-381	995	5617	376	63	333	1272	2779	109	632	2588	680	346	79	793	727	44	1474	229	293	1884	691	592	142	516	551	1472	1798	462	190	163	367	544	19	314	593	134	186	101	574.029	761.943	18.1416	720.022	767.194
hsa-miR-141	285	1293	138	60	342	614	745	335	404	1036	1083	123	391	311	725	118	1377	192	154	4248	413	523	5164	397	216	461	883	583	1032	473	281	148	216	351	625	538	138	262	3159.2	569.301	1205.28	205.461	757.553
hsa-miR-125b	537	385	249	667	497	974	1252	636	897	475	704	674	608	548	435	487	1161	1080	1100	480	742	917	1056	674	865	710	817	304	1365	852	1510	1067	413	1195	1145	1060	1139	171	348.76	439.914	255.117	173.642	739.653
hsa-miR-660	439	1715	398	203	491	2053	1650	3610	1968	2229	1748	222	202	2508	340	66	1936	264	508	1537	467	403	248	382	435	183	661	418	146	383	304	176	46	228	313	207	194	542	241.554	198.393	218.833	205.461	730.649
hsa-miR-409-3p	1529	1591	1094	262	323	400	1145	54	161	401	170	500	149	232	717	93	504	317	88	673	2498	1418	202	1120	942	2226	1768	641	136	346	591	1326	32	682	770	360	320	68	465.466	2277.2	49.8895	660.93	697.678
hsa-miR-627	911	196	2516	346	1534	280	115	199	186	200	240	1376	1062	143	1119	24	159	747	37	146	1859	1299	687	980	1483	1020	1875	1399	56	1323	560	765	66	1044	97	472	199	471	652.738	695.812	307.274	371.83	695.682
hsa-miR-378c	927	935	1051	228	954	1548	717	1012	1290	954	959	453	445	1080	421	202	859	451	339	499	1038	703	490	500	818	529	1125	621	830	742	725	492	180	743	666	337	347	416	766.729	307.652	636.091	499.106	686.561
hsa-miR-361-3p	1170	326	1677	762	933	407	327	263	364	207	416	1282	744	302	1130	73	369	485	78	382	1538	1325	559	1007	809	1046	1103	933	362	755	766	630	96	728	425	727	646	391	825.082	922.957	439.935	429.104	670.478
hsa-miR-224	1718	413	413	1312	439	203	210	112	147	572	396	2519	248	407	1373	56	231	429	113	996	392	501	169	1039	412	1810	1348	159	707	679	427	513	14	679	1170	289	334	104	705.662	2213.95	119.054	629.11	636.209
hsa-miR-127-3p	1045	3212	825	170	460	1146	1787	77	441	881	307	321	116	364	590	87	753	239	188	1265	1308	1056	165	622	684	1441	1863	493	170	288	402	861	40	463	609	298	204	77	217.127	963.211	20.4093	170.005	635.446
hsa-miR-206	165	137	329	171	657	619	291	352	2047	600	415	588	933	313	1135	285	579	1129	35	842	618	770	1084	212	398	475	1201	135	931	601	316	1747	10	724	504	1584	164	45	533.318	974.712	1047.68	318.192	619.402
hsa-miR-17*	708	1274	540	123	951	1505	848	1565	933	1087	1000	395	209	3372	359	94	1018	272	140	805	757	366	259	269	545	502	755	281	171	447	605	242	17	617	368	93	197	376	242.911	74.7567	281.195	504.561	599.248
hsa-miR-181a-2*	691	1013	589	366	777	728	765	669	725	651	846	571	476	842	629	132	774	491	111	653	643	561	252	568	740	836	740	673	255	765	438	633	35	479	605	460	342	375	625.597	805.072	462.612	489.106	578.128
hsa-miR-886-5p	641	385	1262	475	1789	291	488	286	849	697	581	642	436	1975	651	629	321	523	47	594	660	431	218	335	1145	647	2114	487	97	667	336	346	11	346	446	198	392	193	221.198	796.446	259.652	254.553	575.306
hsa-miR-335	1341	327	1430	475	1066	214	139	153	172	247	479	840	310	278	830	31	303	570	68	522	697	1007	1343	611	1318	2103	779	515	222	415	892	695	147	867	394	377	364	265	230.697	776.319	95.2436	104.549	571.734
hsa-miR-582-3p	592	646	921	91	894	1518	320	408	1246	715	1626	784	417	313	895	67	315	69	91	392	463	984	640	256	453	426	402	563	653	261	509	55	56	427	411	807	176	200	2385.68	497.419	362.833	332.738	562.873
hsa-miR-139-5p	581	630	564	614	745	500	558	253	554	561	603	1248	295	552	1090	34	525	377	119	871	454	807	266	544	695	1172	957	431	228	585	519	363	18	511	497	398	405	77	248.339	713.064	119.054	174.551	510.857
hsa-miR-145	500	411	1152	290	798	798	292	225	508	326	1144	754	1042	196	618	39	328	482	116	395	918	1024	341	737	354	532	519	739	137	613	398	310	96	793	174	544	348	229	431.54	385.284	189.353	209.097	486.554
hsa-miR-96	489	434	420	158	754	509	518	1930	732	1832	510	234	352	1818	345	33	709	106	183	403	747	148	404	521	606	113	697	434	34	821	155	154	20	246	307	202	311	851	147.918	235.771	365.1	354.556	484.365
hsa-miR-664*	594	992	690	288	378	827	607	485	585	659	867	558	315	566	550	422	671	275	210	998	591	643	229	385	435	530	481	336	356	401	386	330	66	387	581	340	256	169	507.534	529.047	197.29	381.83	477.493
hsa-miR-889	1143	1394	476	118	351	216	690	14	151	398	157	306	92	212	829	69	424	238	64	492	700	831	130	693	682	1528	1804	715	235	212	459	746	14	259	773	224	278	64	436.968	784.945	10.2047	628.201	477.174
hsa-miR-338-3p	286	1456	520	80	375	2034	766	512	1546	1479	2457	465	199	582	327	21	707	84	207	862	271	640	255	241	265	347	254	293	177	209	272	135	21	354	148	177	72	225	308.049	149.513	64.6296	116.367	475.228
hsa-miR-342-5p	364	749	415	255	388	739	844	520	935	563	634	428	330	504	451	175	935	470	192	560	937	504	264	871	405	495	425	670	242	368	631	311	75	285	354	354	293	718	284.979	336.405	294.802	160.914	469.764
hsa-miR-501-3p	562	702	491	338	594	639	882	1153	789	812	509	302	280	1212	330	174	756	382	133	552	632	275	165	460	750	262	756	459	165	725	375	407	6	324	553	261	299	297	183.201	278.9	247.18	187.279	468.085
hsa-miR-148a*	638	543	1033	174	497	899	371	247	582	517	729	483	318	302	517	164	490	195	255	602	716	693	507	259	346	451	775	460	616	325	372	400	123	327	268	604	375	159	834.581	721.69	260.786	258.19	462.077
hsa-miR-941	379	776	482	388	435	1430	242	566	1076	1062	906	677	303	464	976	230	758	138	69	532	387	735	294	222	444	529	468	423	435	136	562	158	0	291	236	390	138	89	340.618	149.513	197.29	115.458	443.545
hsa-miR-532-3p	335	305	560	403	643	393	486	519	511	553	616	693	462	625	485	155	400	372	51	275	632	586	292	495	472	442	664	596	188	772	350	286	3	343	418	556	444	294	403.042	457.166	185.952	247.28	427.82
hsa-miR-500*	504	458	538	224	578	589	529	745	601	474	605	343	327	1116	416	85	442	203	118	490	570	354	206	351	448	332	889	446	238	462	312	237	25	281	438	213	270	319	351.474	365.158	238.109	282.736	405.083
hsa-miR-185*	306	1390	446	159	420	939	988	753	851	570	676	256	150	1769	259	28	589	129	168	1007	503	230	114	194	364	332	553	221	72	428	224	194	4	238	228	98	149	260	119.42	273.149	103.181	150.914	402.516
hsa-miR-654-3p	420	1446	338	97	350	283	810	22	215	807	209	320	110	190	615	95	627	122	48	722	642	632	108	502	322	902	1508	637	78	159	128	376	5	144	385	174	225	101	426.111	1003.46	13.6062	482.742	399.998
hsa-miR-2110	457	643	468	285	399	825	338	498	491	956	691	367	241	1326	366	507	828	244	137	606	598	395	159	200	452	370	520	242	219	344	384	170	35	376	450	324	253	17	170.987	80.5072	171.212	120.004	398.184
hsa-miR-370	672	597	519	160	134	152	396	12	60	117	34	365	89	36	355	25	186	285	23	140	740	1131	147	460	871	1792	957	309	93	198	600	1036	4	482	520	190	163	32	161.488	1653.27	11.3385	296.373	385.821
hsa-miR-181c	520	541	369	136	587	688	488	341	484	552	1083	598	361	464	414	47	413	124	136	580	509	527	322	439	506	435	528	440	257	384	299	355	30	342	307	264	187	261	244.268	264.524	73.7004	180.915	382.891
hsa-miR-1979	434	315	416	247	637	122	310	419	185	442	205	378	316	523	487	84	245	270	51	483	644	509	200	595	414	453	553	796	86	567	192	303	17	348	309	237	276	382	297.192	779.195	219.967	366.375	359.827
hsa-miR-548j	274	1038	383	283	322	415	1158	260	254	458	503	495	93	420	461	17	265	116	124	945	289	405	179	339	368	822	486	375	104	314	202	338	47	270	701	86	178	84	223.912	414.037	36.2833	201.824	351.12
hsa-miR-181d	586	908	440	134	380	580	486	228	386	386	747	501	216	442	380	29	284	121	112	688	375	512	269	286	379	479	468	328	253	193	272	398	18	371	336	171	127	93	453.252	405.411	98.6451	364.557	349.616
hsa-miR-92b	258	360	189	340	452	242	586	366	300	554	315	355	208	661	405	176	498	355	49	485	262	302	375	308	635	291	920	427	158	576	230	227	12	231	419	364	228	207	366.402	373.783	185.952	137.277	342.605
hsa-miR-148b*	562	201	446	211	593	181	185	175	99	344	174	474	208	299	476	284	191	127	38	236	571	465	206	369	580	500	738	475	168	582	378	319	10	364	624	151	207	632	320.262	411.162	117.921	447.287	336.658
hsa-miR-589	636	390	780	270	447	291	182	208	215	209	279	418	248	330	415	92	184	184	45	311	563	368	226	265	540	594	654	428	203	404	394	380	22	305	429	317	207	240	392.185	497.419	274.392	260.917	335.665
hsa-miR-335*	268	618	196	365	463	141	349	137	260	221	545	985	48	668	831	17	462	109	149	781	296	255	275	353	415	1091	380	140	149	194	283	217	13	215	600	117	399	34	151.989	782.07	23.8109	76.366	335.077
hsa-miR-320b	434	275	504	160	272	359	170	202	196	267	174	277	138	167	417	940	228	300	61	205	456	369	362	196	322	371	1109	351	403	298	303	231	104	274	281	275	332	185	966.215	60.3804	706.39	150.914	329.807
hsa-miR-132	373	273	215	235	363	372	240	285	475	458	420	417	392	278	328	100	402	357	68	265	248	789	273	318	400	492	425	343	174	487	514	308	22	314	225	366	323	148	270.052	287.526	119.054	144.55	316.814
hsa-miR-196a	23	214	64	130	50	180	140	28	58	327	99	100	119	42	1183	56	170	102	42	180	172	213	5576	127	109	74	15	344	160	428	173	32	488	67	261	139	59	112	223.912	416.912	650.831	15.455	313.407
hsa-miR-1299	5	104	5	10	65	81	56	1603	1724	74	38	25	12	650	120	0	54	36	475	85	372	2566	21	54	496	14	268	77	24	125	98	611	11	2	877	64	1	4	2.71409	92.0082	63.4957	1873.69	308.069
hsa-miR-1285	550	230	664	247	717	214	207	281	175	243	163	271	189	431	281	56	228	195	27	113	714	246	213	294	569	281	1173	382	133	530	325	192	7	297	347	154	238	30	248.339	235.771	346.959	254.553	302.205
hsa-let-7a*	396	489	283	165	429	473	382	584	366	915	710	162	139	718	255	77	685	125	132	473	293	259	149	296	409	180	457	301	112	326	222	129	32	130	133	174	151	363	173.701	143.763	116.787	135.459	301.041
hsa-miR-200a	133	313	59	49	87	215	488	170	159	335	430	58	245	100	461	20	367	152	16	843	87	352	3343	194	123	305	274	251	304	333	222	115	1	242	224	325	138	30	435.611	135.137	274.392	89.0937	297.553
hsa-miR-145*	426	262	578	200	333	333	202	95	280	120	508	477	426	145	360	71	172	246	60	136	294	771	227	418	330	560	222	383	223	434	355	368	24	528	102	397	174	77	503.463	336.405	147.401	165.46	296.898
hsa-miR-181a*	465	399	363	141	322	313	206	139	375	195	434	330	228	218	623	65	220	221	30	317	361	390	213	443	421	518	393	357	213	283	254	467	15	259	306	221	225	125	321.619	575.051	146.267	194.552	292.988
hsa-miR-101*	294	558	247	79	337	437	384	994	718	701	573	159	84	1211	110	22	522	145	112	381	320	127	112	184	295	92	468	199	48	356	170	109	23	116	150	62	136	606	69.2092	48.8794	141.732	61.8201	284.825
hsa-miR-324-5p	129	537	201	156	404	501	497	920	460	495	397	288	144	1006	212	25	477	141	77	397	539	152	136	179	226	127	347	293	60	352	202	158	11	191	194	116	175	327	111.278	89.133	187.086	179.096	281.324
hsa-miR-628-3p	444	254	390	355	388	256	119	124	138	267	312	634	279	286	591	178	169	270	29	196	341	781	198	336	481	633	420	365	96	263	295	189	14	300	255	283	268	34	103.135	89.133	35.1494	37.2739	273.707
hsa-miR-548d-5p	291	296	307	154	459	357	263	307	336	525	551	198	210	495	242	29	350	112	129	301	347	229	140	293	266	233	613	394	183	281	150	121	65	140	219	132	150	376	312.12	209.894	146.267	284.554	266.591
hsa-miR-483-5p	476	20	254	70	189	154	15	71	40	32	37	156	187	31	232	2236	279	320	52	25	223	601	293	232	349	314	482	125	570	189	482	496	197	263	225	396	321	3	176.416	54.6299	139.464	58.1836	263.469
hsa-miR-574-3p	268	512	246	124	305	831	361	388	470	474	503	256	233	346	292	72	232	88	137	788	362	236	139	182	88	146	474	186	162	138	125	143	6	122	162	176	230	64	206.271	477.293	109.984	130.004	261.68
hsa-miR-139-3p	266	564	205	205	254	450	458	251	373	433	327	447	108	399	307	344	348	194	175	561	215	308	81	153	254	403	320	124	140	224	187	216	38	308	264	112	111	18	128.919	276.025	52.1572	80.0025	254.336
hsa-miR-339-5p	284	300	396	332	407	262	203	134	145	224	237	539	134	236	366	40	113	123	48	419	576	528	136	259	214	352	559	368	78	237	182	217	26	233	261	171	225	197	244.268	284.65	56.6926	141.823	249.725
hsa-miR-200b	63	392	21	38	53	264	629	201	148	348	684	93	182	170	294	33	469	89	90	721	40	163	2279	115	83	191	228	93	190	234	105	85	82	150	284	175	93	22	252.41	135.137	154.204	91.821	243.514
hsa-miR-3158	172	411	159	150	324	413	354	781	368	768	257	89	100	729	98	231	710	60	50	360	312	112	73	119	225	84	416	145	28	219	112	66	1	120	246	96	168	213	73.2803	92.0082	132.661	127.277	232.482
hsa-miR-502-3p	262	349	248	123	322	351	305	522	341	491	280	170	112	847	197	42	390	146	105	253	335	110	76	186	264	128	484	253	91	289	129	95	15	119	134	73	123	217	119.42	129.387	161.007	162.732	227.37
hsa-miR-410	214	1620	161	20	67	316	814	32	199	681	346	68	24	273	112	6	698	41	95	699	311	211	35	178	108	288	301	148	40	43	84	101	1	80	83	40	19	16	107.206	293.276	2.2677	248.19	219.618
hsa-let-7i*	239	195	325	127	475	401	134	396	316	382	374	165	138	388	118	82	186	90	34	198	575	142	112	179	156	88	476	320	53	347	138	58	2	150	133	115	180	439	232.054	132.262	229.038	96.3666	217.041
hsa-miR-324-3p	265	444	255	227	259	259	287	296	245	176	183	250	113	399	214	51	294	196	52	289	402	235	138	216	317	213	307	209	99	266	159	206	15	225	219	122	158	111	89.5648	284.65	133.795	132.731	214.565
hsa-miR-450a	89	227	271	40	360	766	302	252	623	393	993	227	288	221	242	19	353	44	125	331	166	214	76	95	85	113	189	281	131	107	96	27	35	84	133	209	78	105	180.487	221.395	29.4802	72.7295	211.764
hsa-miR-576-5p	109	124	127	204	413	227	250	282	257	506	293	333	216	489	296	20	286	87	59	191	299	167	115	372	204	149	316	380	40	286	154	72	18	99	265	196	214	268	151.989	89.133	74.8342	153.641	210.776
hsa-miR-628-5p	256	206	158	143	307	198	111	88	199	408	375	443	159	192	391	56	121	94	73	194	261	366	111	199	192	307	449	313	121	226	113	150	16	154	309	141	154	146	289.05	224.27	71.4327	195.461	206.672
hsa-miR-181c*	416	459	230	99	197	412	202	117	299	216	286	255	110	204	179	5	162	126	65	420	304	275	137	221	260	272	213	208	92	155	122	309	8	186	119	114	85	63	219.841	442.79	45.3541	208.188	202.814
hsa-miR-320d	147	216	247	41	145	332	156	122	129	259	65	146	91	62	171	431	119	134	9	91	238	153	249	127	164	129	890	285	172	171	90	161	22	104	123	235	187	224	1013.71	28.7526	553.32	33.6374	201.581
hsa-miR-301a	161	282	84	81	322	273	272	429	275	445	459	271	131	633	350	26	280	80	38	334	224	139	75	122	190	188	301	289	33	198	125	102	3	106	103	46	64	271	149.275	140.888	57.8265	206.37	199.032
hsa-miR-320c	203	198	193	65	138	278	117	123	120	210	94	128	106	67	191	529	128	171	40	108	227	183	226	116	185	154	728	278	264	192	142	156	47	146	143	224	202	167	770.8	34.5031	484.155	33.6374	197.859
hsa-miR-22*	269	185	411	79	446	341	98	251	236	217	415	137	116	197	264	7	139	65	107	350	384	162	99	153	188	116	551	251	137	156	112	80	87	148	114	113	153	209	245.625	186.892	164.409	168.187	197.812
hsa-miR-150*	86	403	138	91	117	330	328	296	701	432	393	103	106	290	96	131	722	243	115	325	221	211	64	234	129	164	57	211	87	75	261	102	13	85	110	140	65	141	115.349	100.634	94.1097	54.5472	194.777
hsa-miR-576-3p	401	132	453	73	337	297	115	252	157	139	192	200	192	140	233	54	186	76	31	125	380	209	92	221	235	162	442	280	130	216	208	152	45	168	161	85	60	277	287.693	189.767	187.086	198.188	194.541
hsa-miR-671-5p	214	188	254	97	229	216	128	96	130	76	209	321	161	93	370	12	116	160	65	264	347	404	490	277	294	398	335	185	97	165	268	206	60	217	65	173	80	144	137.061	227.145	108.85	77.2751	194.151
hsa-miR-27a*	218	197	497	48	244	414	182	152	194	276	349	218	311	105	242	115	173	111	111	228	192	329	81	179	133	142	111	307	163	139	137	67	25	127	158	191	60	119	508.891	244.397	119.054	104.549	190.997
hsa-miR-493	363	704	213	48	135	154	400	9	66	172	44	161	27	69	295	13	139	59	51	233	455	349	41	278	201	560	520	207	50	73	125	286	19	166	185	79	90	39	137.061	388.16	5.66926	203.643	186.013
hsa-miR-125b-2*	208	204	147	56	127	367	184	247	344	201	156	91	85	108	118	78	462	106	261	160	127	147	543	100	194	132	301	116	576	120	173	139	160	181	180	144	207	31	230.697	117.886	74.8342	70.9113	185.127
hsa-miR-1270	125	227	189	117	69	178	277	419	326	217	305	176	69	939	110	112	339	31	23	290	255	81	87	91	265	86	619	129	80	283	66	62	9	107	213	58	82	119	54.2817	89.133	107.716	156.368	181.845
hsa-miR-203	159	89	41	34	160	209	350	45	91	213	98	88	195	68	308	64	214	123	134	109	136	199	1415	315	212	152	174	120	218	173	176	69	86	179	299	77	270	61	149.275	212.769	89.5743	48.1833	181.495
hsa-miR-942	140	257	228	179	210	198	256	354	154	144	126	195	143	300	164	67	262	118	36	161	300	150	94	115	384	130	302	211	84	394	192	120	10	220	203	97	144	124	50.2106	109.26	58.9603	62.7292	172.551
hsa-miR-766	246	138	176	256	319	160	116	53	93	81	150	441	152	117	376	18	38	100	17	305	305	293	74	178	172	341	421	183	54	253	121	230	0	102	194	156	161	50	118.063	342.156	15.8739	103.64	171.898
hsa-miR-495	169	687	277	44	148	354	209	26	61	136	105	109	48	72	356	20	133	25	80	629	626	370	21	198	99	268	532	212	11	40	93	110	12	67	66	73	81	31	135.704	296.151	3.40156	142.732	170.857
hsa-miR-494	449	162	257	58	190	67	107	6	33	70	45	182	69	27	282	0	76	122	7	144	463	468	51	350	297	743	691	271	7	96	125	218	3	163	68	103	108	30	107.206	313.403	5.66926	138.186	170.773
hsa-miR-874	91	214	168	93	143	289	235	195	319	183	393	172	145	248	208	85	237	127	54	276	221	221	129	161	125	185	188	165	206	150	233	73	10	150	120	170	151	77	192.7	140.888	88.4405	81.8207	169.377
hsa-miR-548e	303	135	406	107	277	143	114	90	106	186	174	253	126	115	326	90	94	102	32	102	304	284	86	169	219	216	315	190	160	201	145	121	61	177	245	179	120	58	229.34	86.2577	86.1728	138.186	168.356
hsa-miR-590-3p	142	213	49	57	252	281	258	257	246	271	550	197	109	546	138	21	311	95	61	218	90	146	97	171	239	126	259	198	39	157	102	37	16	57	95	36	69	306	112.635	80.5072	81.6374	82.7298	163.56
hsa-miR-1294	194	299	203	240	217	261	183	368	189	506	231	155	89	741	67	193	348	42	29	198	206	43	29	103	84	62	359	121	45	201	64	47	17	82	160	70	122	70	61.0669	8.62577	95.2436	46.3651	163.079
hsa-miR-340*	225	154	136	192	248	66	109	38	64	86	117	344	86	112	259	30	63	97	33	190	209	312	123	202	266	339	260	204	80	286	196	205	21	189	331	123	138	102	134.347	276.025	29.4802	138.186	162.215
hsa-miR-1292	209	199	212	144	234	157	200	224	141	326	96	206	96	292	172	175	199	107	13	139	320	173	54	143	257	162	333	132	56	245	132	109	4	145	63	120	145	147	85.4937	161.014	172.346	100.912	161.923
hsa-miR-1826	125	14	232	112	343	36	19	17	25	19	47	502	501	25	284	20	30	199	3	22	332	369	168	323	253	186	166	394	60	243	236	89	3	145	80	431	157	217	124.848	71.8814	57.8265	33.6374	159.886
hsa-miR-24-2*	318	163	337	116	278	104	95	42	77	41	131	266	154	66	253	18	71	86	21	145	399	300	103	207	237	330	352	215	70	207	161	172	8	251	167	129	87	84	111.278	186.892	20.4093	86.3663	158.713
hsa-miR-21*	167	466	263	64	141	214	211	203	210	172	399	167	49	233	198	5	142	73	36	408	189	174	167	109	179	158	204	145	101	116	95	109	15	125	101	83	61	52	184.558	204.143	125.858	111.822	157.866
hsa-miR-505	203	122	290	103	250	396	100	116	161	159	340	194	147	133	255	13	113	29	41	170	296	178	88	167	132	189	312	222	47	122	79	62	49	98	59	122	123	133	219.841	181.141	70.2988	79.0934	151.509
hsa-let-7b*	95	191	49	64	168	278	206	220	229	341	623	147	118	297	146	48	278	103	89	206	127	132	80	152	112	80	171	154	115	120	95	57	15	57	137	182	118	86	124.848	89.133	78.2358	60.911	148.551
hsa-miR-345	239	119	253	74	225	236	75	94	165	138	186	119	148	97	132	41	157	80	32	149	273	255	298	229	185	129	315	230	71	180	108	72	37	146	96	172	113	183	141.132	60.3804	88.4405	47.2742	147.339
hsa-miR-199b-5p	102	161	182	56	176	486	115	150	308	297	754	180	199	97	133	10	257	23	44	197	133	210	117	87	97	58	103	162	79	80	87	16	12	72	79	155	44	63	244.268	103.509	30.614	61.8201	143.362
hsa-miR-590-5p	214	130	156	62	315	156	87	151	94	83	226	258	177	164	239	4	95	82	28	111	214	211	93	132	146	140	375	186	40	146	122	78	24	113	33	57	51	256	298.549	37.3783	125.858	177.278	140.192
hsa-miR-1301	138	209	166	107	157	124	157	94	132	146	181	316	65	178	343	20	125	81	36	264	195	252	109	126	179	296	258	103	84	126	76	167	5	160	196	78	81	24	44.7824	152.389	22.677	73.6387	139.226
hsa-miR-625*	319	79	207	241	182	22	34	27	18	70	57	205	54	23	329	54	38	128	13	27	108	118	68	311	114	451	261	214	163	131	136	254	16	197	274	137	104	87	147.918	212.769	72.5665	138.186	139.106
hsa-miR-1224-5p	181	74	167	117	238	118	40	131	86	166	132	96	124	282	121	151	125	152	35	33	323	214	82	107	249	97	299	71	38	500	92	116	8	182	194	106	96	30	75.9944	51.7546	198.424	39.0921	136.625
hsa-miR-4286	61	186	197	72	195	381	73	112	218	171	493	180	118	152	119	22	131	31	27	338	217	129	37	139	85	118	187	148	70	68	32	60	0	45	96	190	78	55	244.268	253.023	34.0156	87.2754	134.514
hsa-miR-26b*	150	79	198	109	254	148	54	86	124	107	163	288	181	96	165	6	85	150	11	129	201	252	100	165	199	143	185	180	41	213	142	93	10	79	37	196	119	97	199.485	204.143	108.85	63.6383	133.598
hsa-miR-574-5p	223	333	130	111	138	128	118	157	130	82	110	155	92	126	116	17	101	122	54	244	204	200	210	112	192	222	168	103	124	99	154	131	64	235	103	124	100	16	84.1367	109.26	60.0942	92.7302	133.196
hsa-miR-1976	172	139	192	150	213	178	134	231	139	37	167	164	135	192	162	37	57	63	25	128	199	177	83	149	225	126	176	199	55	215	112	73	10	108	148	137	139	115	126.205	132.262	77.1019	66.3657	132.451
hsa-miR-376a*	275	29	147	47	109	4	36	0	9	6	1	190	29	4	346	0	8	93	2	20	336	279	88	384	281	600	404	263	15	55	124	281	11	111	30	140	132	21	35.2831	428.413	5.66926	116.367	130.851
hsa-miR-205	38	168	36	21	151	103	169	47	45	217	45	51	121	25	31	12	39	132	9	360	176	124	625	84	35	53	60	155	34	447	40	41	0	107	22	287	61	25	287.693	0	888.94	18.1824	128.353
hsa-miR-365	17	55	28	68	137	346	182	115	175	202	532	197	358	115	195	75	138	54	174	147	48	110	146	122	71	38	113	96	174	78	110	50	21	65	119	191	247	44	69.2092	94.8835	28.3463	22.728	127.813
hsa-miR-337-3p	205	192	167	13	119	48	158	6	36	121	52	119	69	60	202	5	105	72	28	113	222	297	50	272	182	361	318	256	18	76	70	120	14	79	114	87	75	28	150.632	396.785	5.66926	204.552	125.872
hsa-miR-330-3p	236	194	130	96	102	178	75	43	147	176	297	237	63	194	244	76	135	91	16	248	189	162	73	107	108	255	139	106	70	97	109	81	1	126	169	85	86	20	63.781	97.7587	27.2125	55.4563	123.934
hsa-miR-33a	449	138	178	55	318	92	50	36	55	60	126	194	60	54	242	0	41	70	16	63	161	182	71	105	165	247	363	155	116	94	116	191	21	164	155	42	47	119	150.632	63.2557	34.0156	136.368	123.697
hsa-miR-651	121	183	59	37	188	141	119	216	172	319	288	108	62	275	100	18	279	17	61	217	68	113	40	128	74	129	232	172	111	93	94	41	18	48	144	50	69	151	124.848	100.634	64.6296	81.8207	122.07
hsa-miR-429	27	133	55	7	39	126	303	110	49	210	248	20	74	41	176	20	215	40	15	383	31	56	1456	70	26	65	171	66	36	79	29	38	37	35	91	71	29	20	132.99	80.5072	139.464	28.1827	120.908
hsa-miR-193b*	136	86	55	30	54	217	92	120	110	50	49	55	62	36	97	295	238	116	178	114	83	106	151	55	155	94	198	62	530	73	160	119	107	114	155	254	144	6	67.8521	25.8773	195.023	24.5462	120.698
hsa-miR-664	50	160	22	94	132	187	276	117	181	351	423	143	117	310	160	14	141	32	64	304	84	83	61	128	85	79	104	143	33	95	46	32	11	16	172	85	67	67	119.42	120.761	26.0786	63.6383	119.021
hsa-miR-328	104	226	121	97	182	146	196	72	95	127	207	222	91	165	226	28	91	48	48	218	204	143	44	130	72	174	173	119	34	79	53	91	6	111	101	93	114	53	39.3542	198.393	27.2125	50.0016	114.737
hsa-miR-122*	101	56	121	48	132	222	84	110	135	75	75	267	217	51	127	30	106	148	89	40	135	201	99	121	157	163	135	116	194	167	207	107	32	171	115	211	163	20	18.9986	37.3783	3.40156	5.45472	114.601
hsa-miR-27b*	119	221	109	91	183	139	119	55	106	126	145	240	45	125	214	0	54	68	47	213	128	102	45	138	89	205	176	98	36	102	71	162	28	172	62	17	79	49	90.9219	307.652	17.0078	117.276	112.163
hsa-miR-582-5p	44	150	76	11	137	464	88	124	379	560	754	120	112	88	126	7	80	8	35	115	77	86	80	27	28	41	38	127	35	20	19	7	11	45	62	149	26	53	137.061	66.1309	18.1416	20.9097	110.744
hsa-miR-503	69	50	185	67	380	70	92	130	77	78	83	115	57	199	180	417	132	117	23	129	69	65	25	31	107	118	416	99	92	142	108	28	17	47	184	63	147	16	77.3514	28.7526	73.7004	36.3648	110.48
hsa-miR-877	170	16	191	133	160	6	9	15	17	22	15	260	85	33	273	25	18	127	1	32	179	277	484	131	218	303	250	140	24	94	115	110	13	127	58	86	109	28	71.9233	120.761	18.1416	39.0921	109.617
hsa-miR-18b	98	63	46	80	363	86	60	170	87	72	68	125	89	232	146	0	83	108	9	42	132	77	75	111	234	103	337	197	20	273	171	45	2	93	30	14	90	276	47.4965	46.0041	90.7082	91.821	109.12
hsa-miR-550*	43	63	86	52	273	195	154	174	86	289	121	101	135	187	89	41	71	83	11	67	196	44	25	91	107	25	203	126	20	309	49	51	3	51	177	82	101	265	61.0669	54.6299	43.0864	63.6383	106.391
hsa-miR-654-5p	152	187	120	46	43	67	116	8	32	74	11	59	24	34	125	13	83	61	8	73	218	226	31	86	164	410	294	85	14	43	44	227	0	86	141	49	55	12	90.9219	313.403	3.40156	121.822	96.4416
hsa-miR-1228*	76	45	75	60	45	79	38	16	40	12	20	82	99	25	85	368	68	360	28	22	81	268	120	48	169	140	66	55	165	135	150	138	20	215	154	91	88	3	29.8549	5.75051	17.0078	20.0006	90.9908
hsa-miR-190b	61	73	96	57	114	146	58	119	129	145	174	71	109	75	187	1	112	38	22	165	145	158	164	118	71	77	80	99	64	74	64	41	31	106	48	85	37	62	71.9233	146.638	36.2833	55.4563	90.15
hsa-miR-550	71	111	71	46	150	204	116	126	108	260	110	108	78	274	76	39	146	18	25	61	113	31	22	49	88	45	206	89	27	143	57	46	6	44	55	34	39	98	82.7796	69.0062	46.4879	60.0019	86.8637
hsa-miR-30d*	108	299	101	17	106	182	133	114	148	148	230	59	35	192	83	13	116	27	60	236	87	48	39	53	66	71	134	78	54	58	49	60	21	54	74	49	26	30	71.9233	37.3783	18.1416	51.8198	86.6015
hsa-miR-136*	218	164	177	12	103	50	71	13	35	68	23	50	23	33	111	10	79	37	8	66	221	182	41	148	126	331	224	166	48	66	100	106	2	79	81	34	30	12	84.1367	60.3804	2.2677	87.2754	85.2871
hsa-miR-93*	80	50	148	74	195	68	58	113	48	78	100	143	146	68	154	9	77	50	10	67	183	114	50	97	82	44	208	108	16	130	65	59	2	67	73	62	61	129	78.7085	97.7587	46.4879	32.7283	84.3258
hsa-miR-29b-2*	98	150	82	56	62	127	125	172	114	127	107	54	48	311	71	13	92	29	31	110	127	68	47	76	155	45	88	72	29	109	65	50	7	102	92	50	25	105	23.0697	77.6319	22.677	47.2742	82.4203
hsa-miR-186*	154	66	241	34	175	61	39	48	66	66	66	109	78	33	101	0	29	58	14	44	161	157	93	70	93	143	167	87	11	126	122	111	25	138	35	23	35	100	93.636	37.3783	56.6926	85.4572	82.1944
hsa-miR-29c*	82	87	82	49	115	146	47	99	88	122	143	127	120	92	84	8	85	53	28	130	127	139	40	91	90	109	90	102	19	82	74	77	21	77	45	73	56	111	66.4951	86.2577	31.7479	50.9107	82.0336
hsa-miR-625	122	142	138	47	109	108	70	42	66	83	102	111	41	136	98	13	60	57	20	77	85	75	35	118	105	174	192	85	29	103	47	91	15	93	51	39	45	82	122.134	71.8814	53.2911	91.821	82.0268
hsa-miR-548o	115	127	148	43	101	120	59	136	130	169	135	93	71	243	79	0	123	20	20	88	102	99	41	92	98	91	154	96	26	71	56	34	3	65	56	34	42	42	84.1367	17.2515	26.0786	55.4563	81.0696
hsa-miR-18a*	60	66	98	96	181	71	118	87	55	98	53	115	104	170	99	40	64	28	2	50	141	63	35	96	94	74	209	109	11	139	70	54	3	49	58	44	100	102	35.2831	54.6299	39.6848	58.1836	78.4234
hsa-miR-193b	47	34	22	34	68	149	15	89	44	73	37	18	65	23	115	41	106	42	60	107	66	93	181	49	53	28	177	62	186	51	103	42	88	60	76	165	297	38	43.4254	43.1289	104.314	15.455	76.4363
hsa-miR-1180	26	195	54	58	63	135	235	306	104	166	95	37	34	336	23	7	180	45	36	104	100	28	26	26	81	19	125	56	16	99	52	17	3	61	47	33	38	49	14.9275	5.75051	23.8109	15.455	75.5939
hsa-miR-34c-5p	81	56	92	12	144	116	51	65	98	127	198	101	132	43	96	12	55	34	11	63	82	133	121	71	58	76	80	54	64	40	38	10	1	131	65	37	20	41	164.202	100.634	29.4802	34.5465	72.3301
hsa-miR-331-5p	46	190	52	48	103	92	123	200	84	157	76	51	31	255	67	5	129	25	49	108	50	35	47	61	85	51	138	64	27	60	35	41	10	33	64	16	47	81	32.569	77.6319	38.551	29.0918	71.7582
hsa-miR-217	25	72	14	30	17	114	39	213	76	101	424	20	26	114	21	0	94	29	106	39	17	31	25	50	41	28	12	9	650	35	66	20	8	66	15	23	63	4	25.7838	8.62577	5.66926	11.8185	66.4023
hsa-miR-411	127	346	41	17	36	76	160	5	23	124	26	55	5	39	68	28	74	12	11	128	88	78	19	86	58	240	169	76	28	11	33	51	1	36	90	20	25	14	56.9958	112.135	2.2677	74.5478	65.9511
hsa-miR-885-3p	99	1	10	18	32	21	2	9	13	9	0	38	27	12	41	609	42	73	51	1	22	51	51	15	79	57	133	21	531	32	152	43	96	24	85	56	169	0	24.4268	0	2.2677	9.09119	65.733
hsa-miR-33b	106	19	76	35	209	42	20	21	11	23	22	64	65	22	41	0	14	90	6	11	218	72	105	102	159	70	221	91	27	135	63	63	43	79	9	16	60	191	24.4268	11.501	45.3541	20.9097	64.8379
hsa-miR-542-5p	64	51	97	15	158	143	41	42	93	65	235	131	157	38	108	0	66	17	9	62	82	133	40	45	74	57	91	97	38	64	67	13	6	92	15	68	26	41	33.9261	28.7526	3.40156	14.5459	64.8006
hsa-miR-143*	98	37	156	36	97	79	27	23	29	32	94	87	71	19	93	23	41	56	11	39	103	99	51	93	73	147	83	92	47	95	60	69	6	86	62	78	36	20	74.6374	86.2577	26.0786	42.7286	63.7548
hsa-miR-1287	76	50	65	119	387	46	87	56	76	74	51	27	81	66	56	4	37	29	23	59	109	69	32	46	95	61	73	54	22	106	55	44	6	55	37	22	49	55	42.0683	31.6278	51.0233	38.183	62.4263
hsa-miR-1268	45	29	107	15	82	22	19	20	52	66	22	58	64	45	33	43	31	83	3	31	114	61	30	75	78	65	69	82	91	116	53	85	5	80	394	53	12	51	77.3514	60.3804	60.0942	24.5462	62.0565
hsa-miR-184	17	27	26	17	28	18	76	6	15	20	18	15	360	24	47	74	30	30	10	63	25	26	1097	16	39	32	49	26	22	49	21	16	11	47	48	32	19	13	29.8549	5.75051	22.677	6.36383	61.2773
hsa-miR-331-3p	39	68	97	59	91	90	75	77	52	76	79	91	37	107	66	1	32	39	14	89	102	59	29	41	64	64	110	93	41	82	41	54	5	71	55	41	59	84	40.7113	51.7546	29.4802	33.6374	60.2282
hsa-miR-127-5p	113	320	61	5	37	162	241	20	59	60	80	21	3	41	55	3	63	18	17	116	138	48	21	38	63	121	139	26	12	26	34	50	1	67	62	16	6	13	14.9275	54.6299	20.4093	46.3651	59.8174
hsa-miR-376c	96	220	66	8	52	137	86	8	48	135	50	26	20	26	78	6	95	19	8	125	134	108	10	55	49	90	186	92	8	26	24	55	0	22	26	33	30	19	59.7099	63.2557	6.80311	88.1846	59.3798
hsa-miR-95	61	53	41	25	44	54	124	89	117	130	133	23	24	66	44	38	132	47	82	53	36	38	51	49	43	57	72	44	107	24	66	41	45	39	52	37	36	31	92.2789	80.5072	41.9525	20.9097	59.1345
hsa-miR-326	107	15	90	80	110	33	19	3	12	8	37	161	61	30	137	8	5	46	8	34	152	121	31	83	65	106	125	87	26	65	44	66	2	78	56	59	82	26	35.2831	97.7587	15.8739	38.183	58.6928
hsa-miR-191*	116	97	71	55	69	57	45	16	43	28	72	132	65	36	93	3	29	58	14	85	100	96	29	62	62	89	101	49	21	79	49	148	2	71	45	47	44	20	35.2831	97.7587	5.66926	28.1827	58.6879
hsa-miR-9	85	84	84	37	69	52	24	11	44	91	49	30	22	72	108	11	59	27	20	110	60	104	63	56	72	109	121	52	45	25	85	47	4	198	87	9	31	13	71.9233	2.87526	10.2047	56.3654	57.4135
hsa-miR-10a*	50	294	18	15	42	69	113	62	90	59	157	35	35	91	25	16	149	32	30	140	40	57	68	47	25	64	32	51	31	48	49	49	5	39	108	16	22	4	23.0697	31.6278	23.8109	31.8192	56.8411
hsa-miR-1277	139	135	31	31	104	47	20	38	32	54	78	107	21	67	131	0	18	28	14	106	43	67	17	48	55	119	107	50	37	50	45	53	9	65	70	10	11	59	94.993	48.8794	10.2047	110.913	56.6902
hsa-miR-136	151	144	90	7	48	47	75	13	14	50	22	41	22	13	42	0	42	29	10	63	131	113	24	62	109	177	150	66	12	22	51	112	12	90	22	16	19	17	52.9247	40.2536	6.80311	109.094	55.6447
hsa-miR-323b-3p	66	90	35	27	11	65	46	3	24	60	30	50	9	30	44	0	48	53	10	34	272	107	14	105	78	150	143	88	5	33	56	35	0	22	25	18	36	4	17.6416	169.64	0	90.9119	52.4808
hsa-miR-885-5p	77	25	12	24	38	100	32	50	27	21	7	44	31	9	24	36	109	66	72	13	20	105	126	51	86	36	148	31	115	54	112	52	66	15	42	85	161	3	12.2134	23.0021	2.2677	8.18207	51.6825
hsa-miR-16-1*	70	100	58	19	63	63	87	105	96	50	91	37	25	187	26	1	64	19	6	56	41	40	29	42	36	45	91	47	30	61	37	27	3	45	43	9	23	46	70.5662	17.2515	38.551	98.1849	51.0132
hsa-miR-99b*	74	42	49	42	39	62	39	28	35	42	25	37	12	13	91	4	37	15	5	62	82	56	204	54	70	139	55	57	34	35	49	58	22	85	36	33	21	12	137.061	60.3804	49.8895	16.3641	50.4451
hsa-miR-133a	69	137	61	14	37	64	20	30	63	128	82	16	24	39	94	7	17	11	3	119	48	117	11	67	18	52	45	37	11	22	22	98	0	326	45	39	7	7	80.0655	23.0021	1.13385	6.36383	50.4182
hsa-miR-505*	59	37	90	59	97	36	12	22	10	33	31	99	55	32	63	49	13	34	4	25	92	90	38	66	67	58	122	62	11	116	32	33	4	53	43	46	46	45	55.6388	66.1309	30.614	33.6374	49.2862
hsa-miR-1255b	54	39	58	50	55	30	24	72	14	45	22	42	29	44	55	97	68	16	1	35	132	22	31	47	95	23	180	59	6	85	37	32	3	49	59	14	42	89	21.7127	28.7526	81.6374	42.7286	48.3293
hsa-miR-501-5p	17	24	65	33	60	70	93	132	58	79	32	38	48	96	39	30	64	37	20	27	66	38	14	52	91	20	80	72	22	118	46	25	5	40	42	33	50	62	5.42817	28.7526	14.7401	34.5465	48.1302
hsa-miR-618	35	28	83	34	81	134	0	39	41	1	59	69	195	32	80	8	63	19	35	16	24	89	43	51	42	43	42	77	70	30	68	26	15	31	30	126	29	13	70.5662	11.501	5.66926	17.2733	47.7621
hsa-miR-485-5p	146	34	78	36	25	17	10	2	9	4	1	57	9	3	71	42	20	33	3	11	222	114	18	69	91	179	163	64	16	12	24	62	0	45	69	27	36	1	50.2106	37.3783	5.66926	60.911	47.0755
hsa-miR-424*	31	49	54	31	66	81	64	54	124	80	132	67	63	83	48	13	73	30	22	99	26	38	23	24	17	35	59	62	16	41	38	11	2	16	35	42	37	17	48.8535	51.7546	27.2125	8.18207	46.1667
hsa-miR-188-5p	52	40	44	24	42	32	40	48	53	69	62	46	21	50	42	0	79	51	22	43	61	55	52	62	81	32	113	94	19	67	48	35	7	59	27	21	30	43	93.636	25.8773	17.0078	24.5462	45.8826
hsa-miR-548f	91	46	84	18	80	49	15	32	105	67	119	95	40	31	56	11	46	11	8	35	29	66	50	22	36	50	42	40	50	26	31	16	3	46	47	18	14	22	158.774	43.1289	36.2833	33.6374	45.6863
hsa-miR-487b	65	60	75	16	41	46	49	3	8	81	17	41	1	9	71	0	51	27	6	31	126	99	8	91	52	142	189	94	6	41	21	30	1	25	42	18	17	19	42.0683	51.7546	0	56.3654	44.5045
hsa-miR-421	63	14	39	16	62	40	17	22	22	75	57	66	50	63	59	11	36	19	10	33	57	52	48	62	33	55	95	59	7	62	37	20	3	39	18	24	17	82	120.777	48.8794	72.5665	67.2748	44.1309
hsa-miR-141*	15	89	18	4	8	15	29	23	11	27	64	2	7	16	50	0	67	3	2	164	23	54	229	13	20	16	87	28	36	23	12	7	23	32	47	36	7	8	427.469	11.501	89.5743	7.27295	44.0671
hsa-miR-7-1*	55	77	69	24	53	117	59	42	101	95	180	44	38	81	51	5	77	3	16	98	36	48	19	34	11	25	51	53	17	11	22	14	2	9	28	37	21	36	33.9261	25.8773	14.7401	17.2733	44.0671
hsa-miR-362-5p	29	85	58	16	27	36	61	125	60	68	48	46	44	125	25	15	44	21	17	54	53	4	34	28	77	42	39	84	7	81	40	22	1	32	53	8	12	92	27.1409	25.8773	20.4093	33.6374	43.3349
hsa-miR-200b*	29	63	7	9	14	48	69	46	19	41	88	12	28	20	63	30	61	42	9	99	5	33	312	22	19	35	76	20	62	32	21	11	13	28	76	38	21	2	66.4951	37.3783	62.3619	16.3641	42.9905
hsa-miR-323-3p	114	120	89	23	23	29	73	1	21	69	34	35	19	19	63	7	23	17	8	36	101	86	24	70	72	121	97	34	8	13	20	53	1	30	37	37	32	6	40.7113	57.5051	6.80311	25.4553	42.7494
hsa-miR-2115*	17	41	59	7	51	73	36	8	48	95	225	99	71	10	45	31	47	9	3	54	29	36	42	27	20	29	18	40	37	17	15	3	2	28	30	41	21	24	82.7796	74.7567	134.928	13.6368	42.7167
hsa-miR-329	73	86	77	7	25	28	48	2	7	49	19	51	16	6	89	12	33	16	2	41	138	73	13	86	26	94	172	59	12	18	15	52	1	11	20	18	30	10	67.8521	66.1309	0	104.549	42.2269
hsa-miR-26a-2*	34	54	51	10	64	127	36	75	93	133	203	42	52	55	50	8	74	16	13	74	54	60	8	29	11	20	68	17	21	7	21	6	5	5	6	19	11	26	54.2817	28.7526	4.53541	20.0006	42.0374
hsa-miR-624*	38	22	35	34	124	42	24	64	32	85	56	35	38	85	32	11	69	33	10	40	52	20	25	44	80	20	79	55	6	116	24	11	10	31	16	18	37	107	16.2845	20.1268	30.614	23.6371	41.6824
hsa-miR-34a	22	42	11	8	26	98	60	98	116	96	66	8	27	43	24	3	69	27	61	69	28	42	98	31	29	14	33	19	139	26	24	30	68	16	32	28	38	15	20.3556	11.501	20.4093	13.6368	41.6644
hsa-miR-378*	21	40	41	24	54	132	79	85	107	56	97	34	34	77	45	5	71	13	36	21	57	31	20	35	42	24	38	36	12	60	27	22	4	11	38	35	44	45	24.4268	31.6278	17.0078	21.8189	41.6162
hsa-miR-129-5p	35	52	41	12	20	63	50	30	40	25	84	29	31	22	20	7	49	59	15	28	31	60	52	29	36	60	144	36	33	55	60	51	2	118	22	33	11	5	104.492	37.3783	19.2755	31.8192	41.4992
hsa-miR-3065-5p	33	100	26	22	27	26	98	20	44	59	38	21	12	68	117	0	40	10	32	129	35	20	238	21	34	23	104	36	18	18	35	21	6	32	32	11	18	6	12.2134	77.6319	0	22.728	41.4898
hsa-miR-330-5p	66	57	69	38	42	20	53	10	31	26	45	62	25	63	55	8	31	17	14	50	85	61	31	55	71	76	75	42	31	46	45	42	5	41	63	19	22	31	13.5704	71.8814	11.3385	16.3641	41.337
hsa-miR-374b*	30	110	10	19	40	83	81	32	61	116	86	56	10	169	48	0	106	7	22	113	18	51	10	19	28	51	40	32	21	10	29	24	0	27	43	18	13	14	24.4268	28.7526	1.13385	27.2736	41.1568
hsa-miR-3177	55	95	57	37	33	62	39	17	71	48	47	48	23	38	77	44	24	20	7	76	45	46	47	38	39	57	69	33	21	38	23	54	2	27	37	31	19	13	39.3542	34.5031	20.4093	19.0915	39.7704
hsa-miR-1255a	15	83	63	22	47	43	90	57	37	65	36	20	7	154	48	84	3	1	0	18	64	18	13	15	49	29	52	41	2	92	24	20	1	51	59	8	14	126	17.6416	54.6299	6.80311	7.27295	39.4607
hsa-miR-183*	34	26	38	16	120	28	30	97	56	82	16	18	33	92	34	0	36	11	0	20	84	29	62	58	95	9	53	32	1	109	26	26	0	19	8	19	28	69	20.3556	20.1268	62.3619	24.5462	39.0807
hsa-let-7f-1*	28	37	36	19	56	50	20	47	100	101	145	44	25	90	34	0	113	15	18	56	39	23	20	31	18	27	47	56	28	30	37	14	3	11	13	33	27	34	28.4979	14.3763	26.0786	22.728	38.4924
hsa-miR-454*	81	40	82	52	64	39	36	20	26	20	31	55	24	45	44	13	31	25	7	18	52	42	20	52	68	60	53	33	16	42	26	45	1	22	24	33	30	40	33.9261	80.5072	15.8739	41.8195	37.7173
hsa-miR-3140	75	22	57	30	71	2	36	46	42	33	19	53	29	44	25	6	33	27	4	18	31	32	39	29	66	49	83	40	25	60	40	23	8	22	64	25	22	43	39.3542	40.2536	34.0156	30.0009	36.1101
hsa-miR-29a*	34	42	32	14	29	82	42	20	50	34	76	36	44	25	46	0	27	34	3	33	55	69	20	67	40	53	34	52	15	48	59	18	15	67	21	28	15	33	44.7824	20.1268	10.2047	11.8185	35.6889
hsa-miR-500	9	50	21	12	56	40	63	104	55	71	62	36	34	88	23	2	59	26	9	34	41	10	12	19	68	11	60	60	9	61	21	19	2	15	41	8	31	87	17.6416	14.3763	13.6062	20.0006	35.5863
hsa-miR-376a	60	69	42	9	17	10	19	4	4	58	8	24	4	7	48	0	25	10	0	39	86	79	1	67	17	132	101	84	0	26	31	44	0	13	15	14	15	9	62.424	120.761	2.2677	90.9119	34.9372
hsa-miR-500b	9	41	19	12	55	37	63	102	55	67	62	36	32	88	23	2	58	26	9	33	39	10	12	19	68	11	56	59	9	59	21	19	2	15	40	8	30	84	16.2845	14.3763	13.6062	18.1824	34.5821
hsa-miR-30c-2*	20	61	45	17	15	81	70	26	71	68	53	24	13	45	26	47	44	31	30	47	31	29	7	20	23	51	17	16	41	8	61	31	9	62	46	18	12	2	27.1409	43.1289	15.8739	16.3641	33.8216
hsa-miR-92b*	45	6	46	43	42	17	8	20	9	40	11	28	19	61	34	166	16	23	3	10	62	22	18	16	47	31	128	38	14	66	25	20	1	55	58	15	50	1	23.0697	0	26.0786	15.455	32.8239
hsa-miR-25*	36	6	49	29	58	10	7	3	16	36	13	46	31	36	40	140	8	36	2	8	65	48	44	28	33	41	63	31	22	37	56	10	1	28	53	40	39	3	31.212	0	18.1416	19.0915	31.4392
hsa-miR-3163	12	32	7	17	51	22	25	109	37	68	29	12	12	121	21	84	139	21	9	38	21	11	20	17	63	20	43	33	7	27	19	2	2	13	59	10	19	20	12.2134	0	13.6062	15.455	31.2684
hsa-miR-195	40	30	19	17	43	37	23	16	28	33	35	29	14	20	30	90	63	37	31	23	23	37	42	27	29	40	42	37	59	35	48	18	4	37	41	20	19	7	39.3542	2.87526	23.8109	11.8185	30.9728
hsa-miR-380*	67	113	32	5	22	35	53	0	5	44	22	30	11	14	36	0	44	5	6	52	85	52	6	32	28	82	113	31	9	14	26	36	0	10	36	13	11	1	25.7838	51.7546	0	38.183	30.8743
hsa-miR-548l	24	79	16	0	34	71	48	53	71	84	94	23	12	104	26	0	71	7	22	69	12	17	9	33	12	19	35	28	12	21	12	11	1	13	14	20	16	8	13.5704	37.3783	3.40156	10.9094	30.149
hsa-miR-548k	31	34	59	18	35	40	39	30	40	53	78	42	6	82	21	0	22	13	15	48	48	41	16	42	38	29	63	25	21	39	19	13	3	17	28	12	18	22	29.8549	8.62577	5.66926	11.8185	29.904
hsa-miR-3127	39	17	53	40	25	30	28	9	13	19	7	36	25	23	38	35	12	26	2	13	35	37	51	25	48	36	82	28	29	43	28	25	5	31	37	35	20	11	58.3528	28.7526	32.8817	35.4556	29.7963
hsa-miR-720	23	53	19	29	43	27	21	7	18	50	21	37	31	25	42	4	12	27	4	28	45	24	9	41	34	63	39	88	24	34	4	37	5	22	31	44	20	38	54.2817	51.7546	9.07082	12.7277	29.7818
hsa-miR-1262	32	28	58	8	51	77	10	19	15	23	52	44	41	28	52	33	44	14	4	33	29	57	15	33	36	40	17	28	27	33	24	8	3	30	8	28	14	3	92.2789	8.62577	35.1494	4.5456	29.5143
hsa-miR-10b*	8	58	19	3	15	91	124	45	78	38	115	10	12	41	11	9	139	24	36	87	8	24	12	19	14	1	4	16	23	9	12	14	1	26	6	13	4	5	12.2134	11.501	11.3385	8.18207	28.9818
hsa-miR-130b*	36	23	33	45	45	33	10	16	23	17	32	69	19	29	82	0	14	20	3	37	43	60	8	44	10	49	54	34	11	23	12	49	2	46	38	28	21	8	9.4993	37.3783	1.13385	29.0918	28.6453
hsa-miR-433	45	105	17	5	13	32	53	1	24	41	10	8	16	24	31	0	42	11	9	38	51	59	7	37	46	77	38	52	10	23	16	44	0	19	21	12	14	0	10.8563	83.3825	0	34.5465	28.0901
hsa-miR-497	23	63	33	5	18	119	66	36	79	52	94	19	11	32	15	0	82	18	29	54	9	27	15	17	16	26	37	15	22	5	18	10	4	25	13	1	6	6	24.4268	11.501	14.7401	7.27295	28.0462
hsa-miR-491-5p	22	35	34	12	24	72	30	27	34	63	153	38	27	33	42	6	35	4	18	71	34	11	17	14	32	11	36	36	19	18	9	6	0	5	27	15	12	27	21.7127	23.0021	1.13385	11.8185	27.7778
hsa-miR-580	12	35	32	5	32	55	61	80	43	56	33	34	23	86	16	0	39	8	3	36	35	17	17	11	39	11	37	40	12	55	36	11	1	27	41	1	5	19	4.07113	28.7526	9.07082	11.8185	27.5646
hsa-miR-377	43	45	69	4	10	29	31	6	8	15	41	9	5	3	23	1	24	22	4	42	127	48	14	31	15	63	96	28	6	5	25	30	2	30	7	4	4	4	29.8549	74.7567	7.93697	63.6383	27.3616
hsa-miR-671-3p	42	44	29	20	25	15	40	11	33	12	47	43	19	17	29	0	20	22	7	45	30	57	11	29	33	55	50	17	7	31	17	37	1	60	31	34	7	11	10.8563	54.6299	3.40156	8.18207	26.5493
hsa-miR-543	29	61	29	7	26	33	42	11	19	27	14	25	20	17	57	5	14	17	6	32	102	68	11	50	20	54	44	47	3	6	24	23	0	12	25	15	22	3	14.9275	20.1268	3.40156	18.1824	25.6342
hsa-miR-548c-5p	15	77	34	21	19	38	24	45	49	82	54	19	7	60	18	0	39	7	17	50	41	25	20	16	16	8	57	31	13	35	12	4	6	8	11	7	9	22	25.7838	2.87526	12.4724	13.6368	25.4945
hsa-miR-485-3p	18	36	20	8	36	26	53	0	14	13	6	35	2	8	33	0	7	21	5	24	135	66	11	38	33	67	65	21	2	19	19	40	0	24	16	27	26	4	8.14226	51.7546	0	22.728	25.253
hsa-miR-3200	26	31	41	29	54	38	20	65	23	43	24	6	26	32	24	1	52	8	5	37	63	16	22	22	23	2	48	35	1	40	6	10	0	4	16	7	22	64	17.6416	2.87526	28.3463	8.18207	24.8344
hsa-miR-125a-3p	19	58	53	11	15	82	27	23	36	38	32	15	9	25	35	3	63	5	12	40	14	42	23	6	27	32	11	33	9	5	4	16	8	24	12	9	3	11	54.2817	54.6299	30.614	12.7277	24.8156
hsa-miR-760	23	7	44	16	9	12	24	10	3	0	5	28	10	6	49	22	10	21	4	29	34	43	80	15	31	55	35	51	17	28	28	14	10	27	39	26	9	6	55.6388	60.3804	18.1416	5.45472	24.2766
hsa-miR-409-5p	49	84	27	4	9	39	88	1	7	10	4	5	12	10	24	0	24	5	2	38	97	54	0	31	37	50	66	21	2	15	16	27	0	10	15	7	8	1	23.0697	48.8794	0	40.0012	24.0702
hsa-miR-216a	6	20	5	40	13	14	18	59	16	26	82	7	8	17	11	11	20	5	32	10	0	11	8	11	23	10	3	5	371	10	36	7	1	19	5	10	21	6	16.2845	8.62577	4.53541	1.81824	24.0063
hsa-miR-146b-3p	25	19	21	12	20	37	32	9	31	13	18	30	8	18	25	10	20	26	7	22	45	23	16	42	31	18	17	30	21	21	36	29	12	34	19	23	12	20	25.7838	74.7567	19.2755	17.2733	23.5497
hsa-miR-411*	39	84	13	6	21	20	51	0	23	26	23	14	0	7	39	3	29	2	5	47	24	40	7	46	33	46	66	23	8	9	4	24	0	12	25	5	11	2	17.6416	106.385	0	26.3645	23.5093
hsa-miR-431*	37	134	30	13	20	13	48	1	4	29	9	18	3	9	19	0	44	6	16	41	42	49	4	36	23	51	43	31	4	1	14	34	1	15	33	16	14	1	12.2134	43.1289	0	25.4553	23.4952
hsa-miR-655	76	79	25	11	15	20	25	0	14	42	21	15	10	7	25	12	39	3	6	45	49	35	8	27	9	42	110	27	1	9	9	26	0	2	5	9	17	9	40.7113	8.62577	0	49.0924	23.3912
hsa-miR-3065-3p	22	41	20	13	28	5	22	16	21	11	15	15	4	8	49	1	16	11	11	18	26	21	216	10	22	37	46	14	32	25	29	17	3	20	39	3	16	7	20.3556	23.0021	0	5.45472	23.3051
hsa-miR-3176	17	51	31	8	31	27	45	42	44	81	21	1	30	66	18	20	9	4	3	28	24	11	44	31	20	26	49	10	10	20	5	6	0	20	20	3	7	19	25.7838	17.2515	13.6062	18.1824	23.2577
hsa-miR-103-2*	24	11	42	19	54	17	15	27	29	12	25	32	16	18	48	0	28	16	6	31	47	24	19	24	24	17	61	26	0	17	10	10	2	11	16	25	30	39	14.9275	54.6299	3.40156	22.728	23.0402
hsa-let-7f-2*	36	38	16	11	46	49	31	45	41	55	55	4	14	70	10	2	48	7	7	31	19	16	8	18	29	20	38	23	16	25	12	8	4	7	11	12	17	32	10.8563	8.62577	5.66926	5.45472	22.8954
hsa-let-7g*	30	30	50	9	26	25	17	43	28	25	48	27	4	45	19	0	18	16	6	25	45	25	22	20	19	13	70	28	10	28	14	5	4	4	7	12	13	33	27.1409	14.3763	22.677	17.2733	22.4873
hsa-miR-539	30	40	23	15	8	10	29	2	12	11	0	21	1	12	32	0	8	15	2	20	70	63	0	32	54	70	63	37	1	12	25	43	5	17	19	12	3	4	16.2845	60.3804	0	33.6374	22.1739
hsa-miR-629*	8	3	20	20	37	38	3	15	22	4	45	68	40	16	45	8	6	16	1	16	33	31	19	28	16	8	24	25	3	23	14	8	0	13	16	61	23	15	28.4979	71.8814	6.80311	2.72736	21.4502
hsa-miR-320e	21	15	31	11	15	30	20	13	6	31	2	21	15	3	18	45	6	13	0	10	33	18	5	16	30	13	93	21	0	21	3	14	0	4	16	38	16	35	126.205	0	45.3541	3.63648	20.8856
hsa-miR-4326	25	6	42	28	58	21	5	17	9	0	28	0	30	45	51	1	24	18	7	18	32	34	27	29	34	19	35	0	7	43	4	29	1	5	17	9	14	27	14.9275	31.6278	18.1416	9.09119	20.7807
hsa-miR-20a*	19	27	26	8	56	6	36	32	7	42	30	10	8	32	33	0	25	4	3	21	26	28	6	18	48	40	34	32	4	30	16	16	1	22	21	4	13	31	9.4993	0	12.4724	33.6374	20.7288
hsa-miR-1296	35	39	41	20	41	17	7	3	4	13	37	12	9	18	49	0	18	8	3	46	25	30	12	16	13	28	77	38	14	15	12	6	1	14	15	10	18	7	25.7838	20.1268	3.40156	13.6368	19.8559
hsa-miR-556-5p	24	11	37	10	36	6	8	5	2	0	26	71	25	19	39	0	5	15	3	19	26	43	7	14	36	51	50	28	0	26	14	24	6	28	4	9	21	10	42.0683	17.2515	0	13.6368	19.7847
hsa-miR-26a-1*	30	49	17	9	20	42	23	5	22	20	26	24	7	22	36	8	23	7	11	83	14	37	3	25	18	23	27	22	2	19	12	13	0	13	22	6	8	4	13.5704	37.3783	1.13385	10.9094	19.4046
hsa-miR-29b-1*	20	14	22	13	24	16	20	6	18	27	11	76	44	6	25	5	2	6	14	7	18	46	17	33	25	21	8	25	18	22	15	6	5	36	22	65	7	10	2.71409	23.0021	11.3385	2.72736	19.3996
hsa-miR-3187	19	28	26	7	21	20	25	29	41	33	37	4	8	80	26	12	42	14	3	32	29	8	32	4	21	15	43	13	2	17	9	5	0	6	14	9	11	7	4.07113	2.87526	6.80311	2.72736	18.2971
hsa-miR-548a-3p	32	63	24	3	6	41	26	21	43	67	84	13	2	55	6	0	22	1	8	29	10	5	2	9	18	13	23	6	10	11	15	1	0	20	10	0	1	4	17.6416	2.87526	14.7401	25.4553	18.2074
hsa-miR-296-5p	8	3	57	25	51	27	24	17	8	3	17	10	11	23	16	7	3	15	1	19	26	13	9	19	23	2	75	14	3	23	13	7	0	5	47	19	34	45	12.2134	2.87526	13.6062	5.45472	18.0036
hsa-miR-548n	14	40	32	8	32	26	33	15	26	26	29	17	8	37	21	6	17	6	6	21	5	13	12	12	22	22	40	24	10	16	8	7	3	11	18	0	3	19	35.2831	28.7526	6.80311	20.0006	17.9962
hsa-miR-3164	25	32	15	10	34	20	11	36	17	44	17	12	9	51	18	10	33	11	5	16	36	10	7	7	27	11	37	15	0	14	8	15	1	13	21	7	19	22	13.5704	5.75051	22.677	13.6368	17.8961
hsa-miR-1179	28	19	15	6	37	17	14	30	9	14	36	21	6	54	18	10	45	19	8	17	20	13	1	20	24	20	21	14	12	19	11	14	5	13	9	4	17	10	23.0697	20.1268	10.2047	22.728	17.765
hsa-miR-589*	44	12	54	9	40	13	4	1	15	21	7	32	20	22	22	0	4	9	0	19	26	18	9	15	16	33	69	58	0	35	15	6	3	11	5	17	15	8	8.14226	8.62577	10.2047	7.27295	17.6487
hsa-miR-23b*	21	30	9	9	24	18	31	17	3	18	8	14	10	23	23	9	27	12	19	21	14	8	7	13	40	30	17	13	20	18	23	30	7	26	22	20	22	2	8.14226	31.6278	5.66926	1.81824	17.268
hsa-miR-758	32	82	33	7	10	24	47	0	13	12	1	1	3	5	25	0	8	3	1	25	29	21	2	29	15	49	58	15	0	4	11	19	0	13	28	10	4	4	5.42817	46.0041	1.13385	18.1824	16.994
hsa-miR-216b	9	2	4	1	12	19	3	21	1	21	10	14	11	5	14	10	4	17	7	2	4	18	15	13	19	11	8	4	241	3	60	18	1	17	7	9	36	1	20.3556	11.501	3.40156	4.5456	16.9477
hsa-miR-939	15	37	11	18	16	35	34	69	33	34	10	5	8	50	19	3	52	4	6	46	18	8	11	8	14	9	19	5	5	5	19	9	1	11	9	0	4	4	4.07113	8.62577	13.6062	1.81824	16.4791
hsa-miR-744*	20	27	15	10	40	17	9	9	0	12	34	47	9	20	32	10	5	7	3	21	13	11	4	12	14	27	58	23	10	16	4	17	1	14	22	12	12	9	17.6416	25.8773	3.40156	16.3641	16.4115
hsa-miR-362-3p	31	6	45	3	32	37	23	52	44	43	29	9	3	29	9	0	28	10	4	26	16	6	13	8	11	10	40	5	1	11	6	2	2	1	1	8	2	29	13.5704	0	24.9447	13.6368	16.3608
hsa-miR-301b	8	13	28	6	24	10	16	29	22	42	39	36	16	30	30	0	9	5	2	27	15	5	13	7	23	16	42	25	1	23	8	16	0	5	12	6	2	12	17.6416	0	6.80311	31.8192	16.1729
hsa-miR-200a*	5	36	1	3	0	12	18	7	16	16	35	2	9	2	21	0	18	15	3	53	6	9	133	6	7	3	41	9	23	18	3	1	5	14	20	26	16	0	25.7838	5.75051	21.5432	0	15.8352
hsa-miR-551a	21	7	47	5	22	68	2	9	37	26	40	23	35	12	23	0	22	2	2	17	18	34	4	6	13	1	22	8	12	7	3	2	1	7	7	35	6	6	27.1409	11.501	5.66926	0.909119	15.6481
hsa-miR-365*	14	3	24	6	10	15	4	0	3	7	8	19	31	8	25	18	11	8	4	15	19	12	129	8	14	18	15	16	19	10	17	3	2	10	20	37	15	2	16.2845	11.501	6.80311	2.72736	15.1504
hsa-miR-499-5p	8	10	11	7	13	20	8	12	27	15	52	9	6	19	15	13	37	27	10	13	9	25	26	14	15	10	16	10	14	6	15	7	13	21	23	16	13	11	6.78521	0	7.93697	5.45472	14.6709
hsa-miR-1278	15	17	25	6	38	12	10	22	17	28	27	10	11	36	17	0	24	6	3	9	14	13	6	17	4	12	58	29	2	22	8	4	0	5	9	6	13	21	10.8563	8.62577	2.2677	10.0003	14.4702
hsa-miR-1201	8	0	14	5	32	0	0	0	0	0	0	55	45	0	29	0	0	3	0	4	39	28	10	49	8	4	7	41	2	24	19	9	2	19	3	69	20	31	12.2134	2.87526	12.4724	0.909119	14.4636
hsa-miR-3143	18	8	8	10	19	26	21	48	13	26	35	2	18	47	6	0	47	3	4	16	21	11	4	10	15	7	22	22	4	3	5	3	1	6	16	5	9	24	4.07113	11.501	7.93697	9.09119	14.181
hsa-miR-376b	35	32	10	0	3	12	6	0	12	8	4	13	5	6	18	0	6	9	1	7	67	15	6	13	23	40	34	18	1	2	25	22	0	11	5	3	8	5	39.3542	5.75051	4.53541	59.0927	14.1365
hsa-miR-3138	14	20	15	11	20	7	10	11	11	10	12	37	8	12	25	31	5	11	1	26	29	13	5	8	39	19	34	16	12	13	8	11	0	13	21	6	11	0	17.6416	0	11.3385	7.27295	14.0775
hsa-miR-1254	18	4	15	12	24	7	9	14	7	12	3	18	24	13	11	11	22	15	1	7	24	12	10	18	35	21	23	17	4	28	18	9	0	19	15	14	16	11	2.71409	25.8773	11.3385	6.36383	13.9832
hsa-miR-2355	20	38	28	6	15	38	15	22	29	26	31	18	9	22	9	0	20	3	1	35	17	6	3	20	18	5	14	8	2	4	7	12	1	3	8	8	2	5	16.2845	20.1268	0	15.455	13.8063
hsa-miR-9*	5	7	12	2	4	9	11	3	14	64	23	6	3	4	12	19	12	2	0	11	6	16	19	8	8	2	225	10	5	3	6	0	0	5	0	4	6	2	18.9986	0	3.40156	5.45472	13.7108
hsa-miR-299-3p	16	94	12	0	9	22	46	9	11	23	18	1	4	14	11	2	27	13	2	31	22	16	5	9	7	23	39	12	4	0	8	10	0	2	3	1	1	5	6.78521	17.2515	0	12.7277	13.542
hsa-miR-643	9	13	16	14	20	22	37	20	27	34	23	13	5	47	9	0	22	9	7	11	11	5	3	8	17	6	24	14	1	32	6	10	2	2	10	5	5	17	12.2134	2.87526	5.66926	2.72736	13.3211
hsa-miR-1291	9	3	26	6	24	1	5	1	3	1	0	30	16	0	13	6	0	26	0	1	36	23	10	59	27	11	10	46	1	18	6	21	0	25	2	13	11	51	0	11.501	1.13385	0	13.1818
hsa-miR-194*	15	21	17	11	14	14	13	9	30	17	22	11	15	11	17	2	17	11	16	10	9	18	7	7	18	4	11	16	36	12	11	1	7	21	6	21	20	2	12.2134	11.501	5.66926	3.63648	13.1671
hsa-miR-511	8	3	3	9	5	13	17	18	30	12	12	13	24	9	13	3	16	17	10	6	10	29	14	13	22	20	8	20	10	20	17	14	7	17	20	0	16	6	14.9275	17.2515	3.40156	6.36383	12.9987
hsa-miR-218	14	3	2	0	6	170	9	8	162	7	55	0	0	5	3	14	13	0	6	7	3	1	1	4	0	7	4	2	2	1	2	2	0	0	3	3	4	2	10.8563	8.62577	0	0	12.9639
hsa-miR-1271	8	26	10	6	16	22	24	9	31	17	24	10	9	25	14	9	27	6	2	33	17	24	3	10	4	24	26	9	2	2	3	7	0	14	13	6	3	1	8.14226	23.0021	2.2677	10.9094	12.8648
hsa-miR-509-3p	12	13	8	12	14	9	14	7	15	8	12	12	14	2	14	11	8	6	2	2	4	9	13	16	19	12	24	24	9	19	22	5	1	33	26	6	8	16	31.212	11.501	9.07082	9.09119	12.4256
hsa-miR-33a*	12	21	16	8	36	23	5	18	21	44	38	7	3	29	10	0	10	2	4	8	13	5	6	8	1	7	33	8	8	4	5	0	0	2	11	18	7	11	36.6402	8.62577	2.2677	10.0003	12.3699
hsa-miR-548t	16	11	16	4	9	12	1	7	13	15	12	21	23	15	30	8	12	13	2	23	7	19	11	9	6	12	15	11	21	7	14	9	3	7	9	16	14	4	17.6416	28.7526	10.2047	3.63648	12.3151
hsa-miR-3146	17	30	8	1	18	16	14	10	11	21	17	9	7	18	14	5	20	1	2	25	16	12	8	19	10	23	19	19	5	12	12	6	1	7	13	1	7	7	13.5704	0	17.0078	10.9094	11.964
hsa-miR-873	11	8	14	7	10	9	9	4	14	12	40	117	7	5	4	1	10	26	7	4	9	13	8	8	23	17	7	6	1	2	5	27	1	14	3	6	5	23	0	0	0	4.5456	11.9416
hsa-miR-219-1-3p	22	8	16	9	15	8	13	15	15	25	2	11	11	17	6	14	20	3	3	12	22	17	9	9	11	8	30	15	11	20	11	6	1	6	17	6	15	11	5.42817	14.3763	2.2677	8.18207	11.9108
hsa-miR-1260b	9	15	28	12	7	15	5	1	3	17	10	29	4	13	19	0	4	9	1	15	37	14	6	7	8	5	26	13	0	4	0	11	0	12	15	9	8	6	13.5704	60.3804	1.13385	6.36383	11.3916
hsa-miR-577	11	2	29	2	22	1	0	4	13	0	6	29	7	0	12	0	0	18	6	3	12	13	10	16	18	37	21	14	2	4	44	18	7	1	9	9	2	36	2.71409	5.75051	15.8739	11.8185	11.2895
hsa-miR-653	20	10	1	6	6	20	26	19	31	19	16	13	15	9	10	0	35	12	10	16	6	6	26	4	11	15	6	4	5	13	12	5	0	10	12	7	8	2	4.07113	14.3763	2.2677	3.63648	11.1988
hsa-miR-610	10	30	15	9	9	12	21	54	32	15	5	0	8	41	10	8	42	7	4	9	4	0	1	7	12	0	20	2	0	6	6	12	0	8	12	1	5	9	4.07113	2.87526	5.66926	7.27295	11.0926
hsa-miR-3130-3p	14	20	34	3	10	10	9	4	15	6	29	1	4	18	12	19	17	3	10	28	4	38	8	12	7	12	14	2	17	8	6	17	1	19	10	4	6	1	2.71409	2.87526	6.80311	0	11.057
hsa-miR-548d-3p	20	11	29	11	18	11	3	13	2	9	45	22	10	17	17	0	11	1	2	10	16	16	9	10	7	1	14	18	3	10	2	0	0	7	7	11	8	9	17.6416	20.1268	7.93697	2.72736	10.9151
hsa-miR-656	8	61	2	0	6	16	19	0	8	51	14	8	7	11	10	0	18	1	3	41	28	8	0	12	6	13	32	21	1	0	5	1	0	5	11	5	3	2	0	11.501	0	6.36383	10.8301
hsa-miR-149	10	0	13	8	4	12	9	1	0	3	0	4	4	0	47	0	2	4	2	25	1	5	110	10	3	9	18	8	5	18	7	3	2	18	2	0	3	0	6.78521	66.1309	6.80311	0.909119	10.7292
hsa-miR-32*	13	24	7	3	13	24	17	2	9	37	25	14	11	13	10	0	14	6	15	24	10	18	8	4	20	6	9	5	4	9	4	11	0	2	2	5	6	15	20.3556	5.75051	3.40156	0.909119	10.7004
hsa-miR-204	16	20	10	6	16	18	16	8	9	8	30	11	15	9	16	2	17	10	3	7	9	7	2	4	13	5	6	3	9	13	14	18	3	24	7	18	14	5	4.07113	8.62577	5.66926	10.0003	10.6992
hsa-miR-135a	14	1	10	19	12	5	4	17	10	5	18	11	1	17	13	0	15	3	6	16	12	10	4	5	21	36	13	5	16	1	6	2	5	30	29	2	3	11	4.07113	17.2515	3.40156	13.6368	10.6276
hsa-miR-508-3p	4	9	8	7	6	5	21	4	9	1	15	12	19	10	4	0	6	5	4	3	1	16	6	19	8	7	10	36	7	17	14	6	5	46	16	3	4	16	23.0697	14.3763	9.07082	8.18207	10.5643
hsa-miR-455-5p	8	6	4	2	4	14	10	13	10	6	8	2	2	10	3	3	10	5	31	4	3	3	7	0	9	1	125	6	34	12	10	7	20	8	7	2	12	2	10.8563	2.87526	3.40156	0.909119	10.501
hsa-miR-616	24	19	15	6	7	18	6	4	15	8	5	11	6	2	15	14	23	9	1	11	13	18	7	8	17	9	15	16	15	10	3	9	4	0	9	15	5	4	16.2845	2.87526	14.7401	10.0003	10.4738
hsa-miR-496	19	21	11	3	8	3	9	0	7	10	16	3	2	4	17	0	20	2	3	29	28	25	2	20	9	17	36	15	2	3	4	5	0	0	5	9	2	2	17.6416	28.7526	2.2677	20.0006	10.4682
hsa-miR-2115	7	7	21	1	18	36	9	19	11	17	35	25	13	11	14	0	5	4	4	10	10	22	8	7	12	8	5	10	13	6	4	6	0	2	2	12	1	1	16.2845	5.75051	17.0078	4.5456	10.4664
hsa-miR-154	30	56	18	2	11	22	10	0	0	18	6	2	3	2	14	0	10	1	3	28	31	23	4	14	1	16	26	4	3	5	6	10	0	4	4	0	7	4	2.71409	31.6278	0	6.36383	10.4454
hsa-miR-556-3p	10	8	25	19	24	2	2	2	8	9	9	20	12	7	29	0	8	6	3	15	4	27	3	6	9	33	17	13	6	8	3	0	1	2	4	6	5	4	28.4979	17.2515	0	17.2733	10.2863
hsa-miR-502-5p	7	15	9	3	21	9	24	30	16	32	15	11	3	60	6	0	24	6	1	12	7	3	10	10	4	0	22	11	5	12	5	6	2	7	7	2	0	9	4.07113	0	1.13385	0	10.2668
hsa-miR-1304	3	3	17	10	12	13	0	12	4	20	5	36	5	9	8	5	2	3	0	7	25	9	7	12	10	5	41	9	4	14	4	3	1	7	10	16	10	6	20.3556	5.75051	17.0078	14.5459	10.1109
hsa-miR-3154	15	2	20	7	11	12	2	1	5	8	11	17	14	2	39	16	22	7	0	6	12	35	9	11	7	26	5	7	14	8	3	1	3	15	10	15	4	0	6.78521	2.87526	3.40156	2.72736	9.94737
hsa-miR-1249	1	7	13	12	41	10	3	3	22	0	16	33	21	7	16	3	2	9	1	6	16	16	4	9	2	12	14	9	3	17	4	8	1	5	10	26	11	2	6.78521	8.62577	1.13385	4.5456	9.90692
hsa-miR-548q	11	7	12	5	26	9	2	10	10	9	0	16	8	11	10	12	12	5	0	5	11	22	9	5	23	11	30	12	1	24	11	6	0	4	7	4	8	17	10.8563	2.87526	10.2047	5.45472	9.86645
hsa-miR-195*	5	15	8	7	1	24	16	13	28	19	21	10	5	11	13	3	25	3	7	6	10	12	10	8	6	11	9	8	7	3	10	17	0	17	9	5	3	1	4.07113	8.62577	1.13385	4.5456	9.62801
hsa-miR-379*	16	63	0	2	2	17	18	2	10	19	3	15	0	8	12	0	10	1	4	23	13	13	2	11	1	15	39	5	2	0	1	12	1	4	9	2	5	1	0	25.8773	0	11.8185	9.49276
hsa-miR-202*	9	21	6	6	6	7	15	10	14	7	83	5	1	13	13	0	3	4	1	12	8	3	8	19	0	0	7	51	0	17	0	1	1	11	3	5	8	8	1.35704	0	3.40156	1.81824	9.34707
hsa-miR-30b*	17	30	2	4	16	4	12	4	2	6	16	6	8	17	12	0	9	1	2	20	21	16	2	6	6	24	15	5	1	6	1	21	1	8	4	10	4	6	10.8563	23.0021	2.2677	9.09119	9.29089
hsa-miR-369-5p	12	16	7	1	6	3	4	0	1	6	3	16	1	0	14	0	0	3	1	10	40	16	4	11	15	41	28	13	2	4	2	7	0	5	4	1	5	11	18.9986	31.6278	1.13385	22.728	9.22591
hsa-miR-545	7	2	8	6	21	7	6	12	11	12	2	7	4	34	14	0	6	12	1	4	7	0	3	3	38	13	14	20	2	17	11	12	0	18	5	0	6	11	12.2134	0	7.93697	10.9094	9.21571
hsa-miR-487a	19	12	20	2	11	5	8	0	3	1	8	5	0	1	7	0	11	3	2	2	57	11	4	7	6	13	63	16	0	6	0	1	0	12	3	1	3	3	9.4993	2.87526	9.07082	30.9101	9.00846
hsa-miR-3136	7	10	9	1	33	27	7	21	4	26	20	8	0	30	8	0	13	8	0	16	8	5	2	7	5	6	24	7	0	10	3	3	0	2	4	3	4	14	6.78521	5.75051	1.13385	5.45472	8.90772
hsa-miR-3128	16	7	17	6	23	0	1	8	8	5	7	0	10	9	10	3	2	3	0	4	13	5	4	16	16	11	43	14	4	27	11	10	0	6	7	6	11	13	8.14226	0	2.2677	2.72736	8.78898
hsa-miR-18b*	0	0	7	7	28	7	9	25	4	29	3	11	9	30	6	5	6	5	1	12	9	7	5	3	6	3	38	7	3	22	7	3	0	6	8	1	13	9	5.42817	0	2.2677	5.45472	8.74168
hsa-miR-2276	17	2	20	9	14	6	0	0	0	0	13	6	2	1	15	0	12	8	3	4	23	10	16	19	15	10	19	15	1	17	7	1	2	6	6	7	14	8	8.14226	11.501	10.2047	1.81824	8.56348
hsa-miR-769-3p	6	8	7	7	26	8	15	8	18	10	12	10	7	17	7	0	8	5	2	14	16	14	19	15	9	3	13	12	3	12	5	6	0	3	9	4	2	4	5.42817	2.87526	3.40156	3.63648	8.55575
hsa-miR-23a*	12	31	28	3	5	21	5	1	4	0	11	4	1	5	3	0	14	1	7	9	12	7	3	9	4	18	14	9	6	1	0	5	0	3	4	14	4	4	24.4268	34.5031	5.66926	9.09119	8.46882
hsa-miR-675*	4	4	0	5	13	16	7	2	11	5	4	1	1	10	6	21	13	3	9	13	0	20	9	8	16	9	35	5	7	3	14	15	4	3	12	9	3	1	4.07113	11.501	4.53541	2.72736	8.18655
hsa-miR-214*	9	16	5	6	2	7	22	8	28	1	14	8	4	7	0	3	20	8	4	14	15	6	14	10	8	12	0	6	2	16	12	6	2	11	8	3	2	2	2.71409	0	7.93697	3.63648	7.98304
hsa-miR-3199	11	19	8	2	8	15	10	13	12	13	8	7	3	18	4	4	25	4	2	6	10	6	3	8	9	6	12	6	5	4	6	6	2	15	9	6	5	9	4.07113	0	0	8.18207	7.88698
hsa-miR-1468	12	8	9	4	5	10	5	6	7	1	7	5	2	10	6	18	12	13	6	14	9	2	4	11	7	10	9	6	8	9	2	17	1	17	10	4	13	4	5.42817	11.501	3.40156	3.63648	7.78493
hsa-miR-431	12	18	21	4	9	4	5	1	2	13	6	3	6	2	3	3	1	6	0	6	31	36	0	6	16	9	28	7	1	8	3	11	2	5	5	1	7	3	1.35704	11.501	0	9.09119	7.7607
hsa-miR-30c-1*	12	9	7	4	14	3	3	2	6	9	20	10	8	6	14	9	3	6	0	13	7	15	5	12	11	9	8	6	3	7	13	13	2	7	5	4	1	1	8.14226	20.1268	2.2677	6.36383	7.71192
hsa-miR-3157	6	4	9	5	18	3	10	24	5	12	7	5	0	10	6	1	17	1	3	7	8	7	3	9	14	7	20	10	0	25	4	2	0	0	11	8	5	13	0	0	9.07082	10.0003	7.57312
hsa-miR-581	16	9	12	4	10	5	5	2	0	0	3	12	8	8	11	0	4	4	0	9	10	8	3	17	4	30	9	6	8	18	9	9	1	9	12	5	8	1	1.35704	20.1268	0	7.27295	7.56564
hsa-miR-3130-5p	4	10	0	8	10	6	15	28	23	16	7	5	7	13	7	0	18	10	0	0	6	0	4	9	17	0	14	10	0	0	2	0	0	4	20	9	5	17	1.35704	2.87526	5.66926	0.909119	7.49549
hsa-miR-193a-3p	2	1	4	2	12	31	3	18	27	6	26	3	1	5	2	0	0	0	0	12	9	8	21	5	2	2	21	11	13	5	2	0	1	17	3	1	9	8	8.14226	0	4.53541	6.36383	7.42956
hsa-miR-153	1	12	4	0	5	17	14	25	14	14	48	3	3	19	5	3	31	1	0	32	1	3	2	0	1	5	9	1	0	6	3	3	1	4	6	0	0	6	1.35704	0	2.2677	4.5456	7.38501
hsa-miR-616*	5	0	11	5	14	12	0	2	8	6	0	19	14	5	23	0	7	1	0	6	16	4	5	3	14	11	11	27	0	11	3	6	1	9	3	13	6	2	2.71409	20.1268	0	2.72736	7.34686
hsa-miR-1290	0	5	0	1	1	11	0	3	3	21	8	0	0	0	0	56	22	2	0	10	1	5	0	0	2	2	1	0	1	1	0	3	2	1	5	9	6	2	61.0669	0	57.8265	5.45472	7.34162
hsa-miR-202	8	4	3	16	5	1	12	1	3	5	23	8	11	8	3	12	11	3	0	1	14	6	0	7	8	2	6	35	1	20	1	4	0	39	5	0	5	0	6.78521	0	1.13385	7.27295	7.29029
hsa-miR-138	8	11	3	1	8	20	13	5	5	2	9	1	5	7	7	0	9	11	0	3	8	9	4	0	9	6	10	4	6	3	12	3	0	33	0	1	2	34	21.7127	2.87526	6.80311	0.909119	7.24524
hsa-miR-3198	27	11	23	5	6	7	4	1	5	3	4	19	0	5	3	0	0	3	1	2	16	21	5	9	12	9	12	10	4	8	5	6	0	15	4	3	1	0	6.78521	11.501	4.53541	6.36383	7.09965
hsa-miR-570	8	7	28	3	15	16	0	11	0	34	15	11	4	4	3	0	9	1	0	19	16	0	2	16	0	6	9	6	1	12	0	3	1	0	0	0	2	11	12.2134	0	1.13385	9.09119	7.03425
hsa-miR-187	7	8	6	6	4	12	10	1	3	13	5	5	2	0	5	2	2	4	2	10	6	10	21	9	1	4	12	1	5	7	6	6	1	4	4	66	0	2	0	8.62577	14.7401	0	7.03252
hsa-miR-3191	12	6	12	17	8	2	6	2	0	1	15	7	0	2	17	8	1	2	0	12	7	16	5	8	11	20	12	9	0	3	0	6	0	6	22	5	7	1	8.14226	14.3763	0	4.5456	7.02534
hsa-miR-1274b	8	20	13	5	10	16	11	6	17	29	14	3	1	23	4	0	4	1	0	14	6	3	0	3	2	3	4	14	1	9	2	5	2	2	5	7	3	7	8.14226	0	3.40156	0.909119	6.89174
hsa-miR-146a*	12	10	30	0	0	0	7	0	0	5	7	0	4	0	12	0	0	0	0	6	59	34	0	17	0	16	0	22	2	18	0	0	0	15	8	0	0	0	0	0	0	4.5456	6.87013
hsa-miR-296-3p	10	3	10	0	16	14	0	10	5	2	4	7	9	1	2	0	1	6	1	7	7	8	5	6	6	2	11	5	16	3	18	8	7	9	3	17	3	1	12.2134	14.3763	10.2047	0.909119	6.68342
hsa-miR-3192	10	8	9	6	14	17	0	7	2	4	8	7	0	7	8	11	7	3	0	4	12	2	7	7	22	7	18	9	3	18	8	10	0	5	10	3	0	2	1.35704	0	0	1.81824	6.62322
hsa-miR-545*	6	6	0	1	9	8	18	7	13	27	12	1	3	17	6	0	10	0	2	4	6	5	3	9	11	11	11	10	0	9	3	1	3	6	4	0	1	13	6.78521	2.87526	1.13385	10.0003	6.59035
hsa-miR-3172	8	0	18	2	3	3	0	0	0	0	0	8	2	0	5	0	1	5	2	0	18	6	6	5	8	13	6	8	3	1	6	14	3	8	3	6	3	1	33.9261	20.1268	39.6848	6.36383	6.55004
hsa-miR-1288	12	5	20	4	10	6	1	5	0	9	8	2	1	15	4	0	0	1	1	14	14	1	11	7	11	4	9	12	4	2	9	6	3	3	5	11	6	2	9.4993	11.501	5.66926	4.5456	6.40989
hsa-miR-592	7	8	0	0	3	16	0	1	19	9	5	4	0	3	7	2	11	4	52	3	2	1	5	2	2	4	13	1	19	0	12	2	18	2	20	1	4	1	0	0	2.2677	0.909119	6.33754
hsa-miR-1273c	11	2	3	7	20	3	0	3	4	3	4	4	9	5	9	17	8	1	1	0	11	10	0	10	24	5	28	6	3	10	0	8	0	7	11	4	5	0	6.78521	0	1.13385	1.81824	6.32708
hsa-miR-940	3	1	0	8	14	1	2	0	4	0	5	29	8	0	13	9	0	5	1	3	14	14	11	7	6	16	11	4	0	5	3	13	0	8	9	6	9	2	4.07113	11.501	1.13385	3.63648	6.29387
hsa-miR-1258	3	2	2	1	12	10	2	5	9	0	12	7	1	5	2	20	8	8	3	2	6	2	18	1	9	3	7	4	16	0	10	10	8	7	9	23	5	0	0	2.87526	7.93697	0.909119	6.27908
hsa-miR-125b-1*	10	6	3	4	4	32	4	10	12	0	8	1	2	10	4	7	18	10	8	6	7	3	1	12	10	8	7	6	11	4	2	0	5	4	6	10	0	1	2.71409	0	2.2677	0.909119	6.2355
hsa-miR-708	0	13	4	2	1	0	0	11	6	20	0	6	4	2	1	0	15	0	0	20	1	24	6	0	1	5	6	24	0	7	29	4	1	31	3	0	0	6	0	2.87526	3.40156	0	6.17326
hsa-miR-192*	5	10	0	0	6	13	4	27	7	14	12	5	6	6	2	0	13	1	7	7	4	5	1	4	4	0	31	7	5	4	9	2	1	2	6	4	9	5	1.35704	0	7.93697	1.81824	6.16934
hsa-miR-483-3p	3	3	1	3	6	14	2	7	5	9	5	2	1	11	2	11	25	13	17	4	1	6	4	7	1	1	10	3	6	4	5	13	5	4	7	10	12	3	2.71409	2.87526	3.40156	1.81824	6.1145
hsa-miR-222*	7	20	11	4	5	0	4	3	4	5	18	9	6	9	8	2	0	8	1	5	7	13	2	12	7	7	11	16	3	9	8	5	2	2	0	0	2	1	2.71409	8.62577	5.66926	2.72736	6.08896
hsa-miR-668	17	10	5	3	4	0	6	0	3	0	2	2	0	2	4	5	4	2	0	3	30	21	3	23	9	30	9	10	0	1	0	11	0	1	8	3	4	3	4.07113	2.87526	0	4.5456	5.94029
hsa-miR-886-3p	3	4	17	5	13	14	15	5	7	15	14	2	3	15	8	7	5	3	1	9	5	0	1	2	3	5	23	10	1	2	2	1	0	1	2	2	0	4	2.71409	8.62577	0	3.63648	5.80896
hsa-miR-299-5p	6	22	11	1	4	16	8	0	5	9	4	4	0	6	7	0	5	0	1	17	10	16	4	8	0	8	21	7	0	1	0	10	0	4	9	0	3	2	0	2.87526	0	5.45472	5.65071
hsa-miR-4306	3	4	3	3	20	2	1	2	2	12	4	2	6	5	1	46	3	9	0	0	9	0	2	5	21	7	8	2	0	6	4	6	0	1	14	9	7	0	0	0	4.53541	0	5.56037
hsa-miR-24-1*	6	5	8	4	10	17	3	10	0	5	6	3	4	6	7	6	5	0	2	7	9	12	3	6	5	6	15	9	9	10	2	5	6	2	5	1	5	2	1.35704	0	0	4.5456	5.52149
hsa-miR-1908	5	4	7	9	10	0	6	0	0	9	7	6	11	16	3	18	1	5	1	7	8	6	3	4	6	5	7	2	4	0	6	8	0	5	0	3	9	4	6.78521	2.87526	9.07082	7.27295	5.5001
hsa-miR-887	15	5	9	6	6	6	0	0	1	2	4	9	0	1	11	7	7	12	1	3	2	16	16	12	18	9	4	3	2	5	0	2	0	7	1	8	1	3	6.78521	5.75051	2.2677	0.909119	5.46935
hsa-miR-636	10	7	8	9	8	5	10	15	1	0	1	3	1	13	4	0	8	4	1	8	16	0	4	5	18	2	10	7	1	6	4	5	2	3	1	5	6	4	4.07113	2.87526	4.53541	0	5.39242
hsa-miR-106a*	4	12	6	1	11	4	6	24	7	16	6	0	0	20	1	1	11	0	1	16	7	3	4	5	1	0	11	3	1	2	0	0	0	11	3	1	1	10	0	0	12.4724	2.72736	5.3619
hsa-miR-514	5	11	4	0	5	14	2	6	8	15	8	1	5	9	6	4	17	4	2	2	1	1	0	5	0	2	8	5	1	4	7	0	0	6	17	0	1	5	24.4268	0	0	7.27295	5.30237
hsa-miR-20b*	4	12	8	5	19	4	4	4	0	2	4	8	0	9	7	6	6	1	0	6	10	2	0	2	0	2	16	1	3	4	8	3	0	0	4	3	2	8	1.35704	23.0021	2.2677	13.6368	5.17294
hsa-miR-579	2	11	10	1	4	3	4	30	8	1	13	0	2	24	4	7	17	7	1	7	5	2	1	9	2	1	4	2	0	2	4	1	0	5	5	5	2	1	5.42817	0	0	3.63648	5.1444
hsa-miR-1269	0	0	0	0	0	5	0	1	0	4	0	0	0	0	0	5	0	0	1	48	23	0	11	0	0	0	77	0	5	3	0	0	9	0	6	8	1	0	0	0	7.93697	0	5.11755
hsa-miR-3202	14	5	3	3	19	4	9	3	3	0	8	10	0	3	4	10	14	5	0	1	7	12	3	5	7	4	6	6	9	5	1	4	1	7	4	1	4	0	0	0	6.80311	1.81824	5.06241
hsa-miR-380	5	10	1	1	2	10	13	0	2	13	8	4	0	0	5	0	6	1	2	14	5	6	0	13	10	12	18	6	0	7	1	3	0	0	1	5	1	3	8.14226	5.75051	0	4.5456	4.9152
hsa-miR-944	5	17	0	2	0	5	13	6	2	19	7	0	2	0	2	3	14	3	13	12	0	5	6	6	9	4	5	4	15	2	5	2	2	1	4	4	2	1	0	0	0	1.81824	4.85282
hsa-miR-1306	6	2	11	8	12	1	1	3	0	4	0	4	5	0	1	4	2	3	0	1	11	4	3	4	6	3	13	4	1	17	0	0	1	9	4	3	6	4	9.4993	14.3763	9.07082	9.09119	4.83423
hsa-miR-31	5	0	1	2	9	5	0	3	0	9	1	3	24	2	1	0	5	10	0	1	20	3	1	20	2	2	1	16	6	4	4	0	0	10	0	2	9	4	4.07113	2.87526	5.66926	4.5456	4.81336
hsa-miR-3190-3p	9	6	11	14	7	0	2	4	0	2	1	4	0	3	10	4	0	1	1	5	7	16	11	7	11	6	15	0	3	5	7	1	0	5	6	2	5	0	0	5.75051	2.2677	1.81824	4.78182
hsa-miR-3190-5p	9	6	11	14	7	0	2	4	0	2	1	4	0	3	10	4	0	1	1	5	7	16	11	7	11	6	15	0	3	5	7	1	0	5	6	2	5	0	0	5.75051	2.2677	1.81824	4.78182
hsa-miR-135a*	18	3	0	8	6	0	2	1	5	0	0	4	4	2	7	0	1	0	2	7	3	16	1	7	4	24	14	3	3	3	9	8	0	3	6	4	3	0	2.71409	14.3763	0	2.72736	4.78137
hsa-miR-2277	2	20	5	6	3	0	2	0	8	4	10	9	4	4	11	0	0	7	1	8	6	8	4	4	3	1	8	10	2	4	0	3	1	6	7	3	3	0	2.71409	17.2515	1.13385	1.81824	4.75995
hsa-miR-615-3p	2	0	3	6	10	1	2	1	0	0	0	2	9	0	14	0	3	2	0	4	7	13	53	3	2	1	0	5	0	5	1	1	0	0	9	0	0	1	2.71409	17.2515	18.1416	0	4.71684
hsa-let-7e*	3	8	0	3	11	6	3	3	1	6	7	5	0	8	3	0	20	0	2	17	3	10	3	3	6	9	5	2	0	1	2	3	0	2	15	2	2	4	12.2134	0	2.2677	2.72736	4.64782
hsa-miR-935	2	0	4	3	5	4	7	2	10	2	5	0	10	4	14	0	4	0	2	2	9	12	2	8	5	5	4	6	5	1	9	0	1	2	3	15	6	3	0	14.3763	1.13385	2.72736	4.6247
hsa-miR-1250	6	3	1	2	5	7	3	1	5	0	3	3	7	2	1	0	4	4	1	15	12	20	3	7	11	13	7	8	3	4	3	1	0	6	2	0	1	0	5.42817	8.62577	1.13385	2.72736	4.56941
hsa-miR-188-3p	8	2	1	5	3	1	1	7	0	5	0	9	7	4	1	0	5	2	0	2	13	13	3	5	5	7	8	9	2	8	17	0	0	3	5	2	3	2	10.8563	0	6.80311	5.45472	4.55034
hsa-miR-99a*	2	5	1	1	5	10	7	3	16	7	4	3	0	5	1	11	8	2	8	2	1	0	6	5	4	2	6	3	3	10	6	9	7	6	3	1	8	1	4.07113	0	0	4.5456	4.53849
hsa-miR-1537	8	8	4	1	5	16	5	3	14	0	18	3	9	6	4	0	0	0	3	2	0	4	4	1	12	7	5	3	9	3	1	0	0	5	3	2	1	8	13.5704	0	0	0	4.53739
hsa-miR-452*	7	8	2	2	2	13	15	6	3	19	3	0	0	4	9	0	4	8	4	10	4	10	1	3	3	3	5	1	3	2	5	0	0	3	4	3	2	0	9.4993	0	6.80311	0	4.45958
hsa-miR-154*	13	11	4	1	1	7	2	2	1	9	4	0	0	0	11	0	0	0	3	6	25	5	0	4	0	13	28	4	0	3	4	11	0	7	2	0	6	0	0	0	0	0	4.45238
hsa-miR-214	11	9	2	5	1	5	1	3	2	13	2	5	11	7	1	19	2	3	0	2	1	8	2	2	2	15	2	3	4	2	5	2	0	10	3	6	0	1	5.42817	0	4.53541	0.909119	4.35411
hsa-miR-3117	7	3	0	0	1	5	2	7	10	0	0	4	0	17	8	0	6	0	0	3	17	0	0	7	10	1	22	4	0	0	5	0	0	0	0	0	3	5	6.78521	0	14.7401	11.8185	4.2939
hsa-miR-3149	2	5	4	5	3	3	2	8	14	36	8	5	8	7	0	7	15	3	3	3	0	0	1	6	1	2	2	4	1	0	4	0	0	0	6	5	0	0	1.35704	0	3.40156	1.81824	4.27564
hsa-miR-92a-1*	1	9	5	3	7	7	3	9	8	6	6	4	2	8	3	3	0	1	0	7	6	1	0	3	3	8	1	10	0	3	2	2	1	10	5	0	11	7	6.78521	0	5.66926	0	4.22511
hsa-miR-3161	0	11	25	0	0	0	11	0	0	24	10	0	4	0	41	0	0	0	0	0	0	0	5	0	0	0	2	17	0	11	0	0	0	6	0	0	0	0	6.78521	0	0	0	4.13774
hsa-miR-3115	5	9	6	2	8	12	7	4	6	4	11	0	0	8	6	0	12	0	5	11	3	4	2	1	1	0	5	4	0	3	3	5	0	0	5	0	5	0	4.07113	2.87526	2.2677	5.45472	4.08735
hsa-miR-624	2	6	0	0	6	1	13	7	4	16	3	7	0	24	3	0	4	0	1	1	5	0	0	3	0	7	5	4	0	9	3	1	0	5	8	4	1	10	0	0	0	2.72736	3.94589
hsa-miR-3175	22	4	3	5	2	4	0	0	0	0	0	3	1	5	14	0	0	3	1	2	7	1	4	0	11	6	2	3	6	7	0	6	0	0	0	0	9	3	2.71409	11.501	3.40156	13.6368	3.93461
hsa-miR-132*	7	8	1	2	5	9	2	8	7	9	5	6	3	4	1	0	3	2	0	4	9	3	2	4	8	3	12	7	2	1	0	0	0	3	4	2	0	3	9.4993	0	4.53541	0	3.88178
hsa-miR-1229	9	4	4	2	8	15	4	3	0	2	2	14	2	5	6	0	0	3	0	4	9	3	5	9	2	1	6	6	1	4	3	4	0	6	2	1	3	1	2.71409	0	1.13385	5.45472	3.86435
hsa-miR-891a	7	2	3	8	8	0	8	0	4	1	8	5	0	3	6	4	2	8	0	7	4	9	3	3	6	7	0	1	1	2	1	3	0	6	19	2	2	0	0	5.75051	1.13385	0.909119	3.82842
hsa-miR-3121	1	9	2	2	4	4	6	0	1	10	3	10	1	6	5	23	7	0	0	1	3	5	4	3	5	2	8	1	3	3	2	1	1	12	6	1	0	0	2.71409	0	0	0	3.7551
hsa-miR-337-5p	17	1	6	0	1	0	4	1	1	0	1	3	0	0	1	0	2	11	0	1	4	3	0	7	3	8	5	0	0	0	4	2	0	0	0	0	0	0	21.7127	20.1268	6.80311	22.728	3.74692
hsa-miR-1323	1	0	0	1	0	0	2	2	15	5	3	3	0	1	0	10	8	4	0	2	0	12	0	5	8	3	0	0	6	0	10	0	3	6	15	3	0	1	9.4993	17.2515	1.13385	0	3.73535
hsa-miR-1197	10	7	3	1	1	0	2	0	10	9	7	3	0	0	14	0	0	3	0	6	4	5	3	7	4	8	10	1	0	0	0	3	0	6	2	0	1	4	6.78521	5.75051	0	5.45472	3.61882
hsa-miR-147b	4	2	4	2	4	10	7	0	6	0	4	6	2	12	3	2	10	0	1	4	4	4	4	3	7	2	10	2	5	3	4	0	0	3	5	4	0	4	0	0	1.13385	0.909119	3.54864
hsa-miR-541	4	8	9	0	0	0	0	0	3	3	0	1	1	0	6	14	0	2	0	3	12	18	1	2	10	2	13	2	0	0	1	3	1	0	1	5	1	0	2.71409	11.501	0	2.72736	3.40339
hsa-miR-1538	6	6	14	8	3	3	0	2	4	3	0	7	5	4	2	0	0	3	0	1	5	7	1	3	4	7	7	2	0	3	4	2	0	10	1	0	1	1	4.07113	5.75051	0	0.909119	3.32692
hsa-miR-34c-3p	0	3	4	0	3	7	0	0	3	12	3	0	12	4	7	0	6	9	0	0	22	6	0	6	1	0	4	1	5	0	0	0	0	10	4	2	4	0	1.35704	0	0	0	3.31802
hsa-miR-765	1	3	13	1	7	0	0	1	0	6	2	6	2	2	3	0	2	2	0	3	6	2	11	3	2	7	5	3	6	4	1	1	2	3	0	8	5	2	6.78521	0	3.40156	0	3.21873
hsa-miR-1284	5	0	6	5	1	7	3	0	9	2	9	7	6	4	4	0	9	0	3	9	1	0	2	3	14	2	2	2	0	4	0	3	0	0	0	0	2	4	4.07113	0	0	2.72736	3.20949
hsa-miR-641	0	1	8	3	4	0	1	3	1	3	5	0	0	6	1	0	3	1	0	3	7	2	3	3	23	15	3	1	2	0	4	0	0	6	4	5	3	4	2.71409	0	0	1.81824	3.15553
hsa-miR-1303	0	4	0	1	0	3	6	17	4	0	5	2	0	11	0	18	7	0	1	4	2	3	7	0	1	3	4	3	7	3	0	0	3	4	4	0	2	1	0	0	2.2677	0	3.14923
hsa-miR-490-3p	1	11	18	0	0	12	0	2	5	0	9	4	0	1	2	0	7	1	0	8	3	9	1	0	0	3	2	0	0	0	6	3	1	13	0	3	0	0	2.71409	0	0	0.909119	3.06246
hsa-miR-512-3p	5	0	2	0	2	4	2	8	16	17	14	0	1	1	0	0	9	0	1	4	4	0	2	2	2	0	4	0	0	0	5	1	0	5	3	3	0	0	4.07113	0	2.2677	2.72736	3.00158
hsa-miR-1226	2	7	0	1	6	0	0	0	4	11	6	1	0	3	3	0	0	5	0	1	8	7	3	5	2	5	4	1	0	5	0	2	0	1	0	2	7	3	4.07113	14.3763	1.13385	0.909119	2.98787
hsa-miR-3131	9	4	3	1	0	5	0	1	5	0	0	0	0	2	0	22	0	3	1	3	3	0	18	5	11	3	2	1	4	0	3	0	3	0	3	5	0	0	0	2.87526	0	1.81824	2.96889
hsa-miR-455-3p	5	9	1	1	4	9	2	1	0	0	2	1	0	0	2	4	1	3	9	2	1	1	2	0	0	0	15	1	6	5	4	3	5	2	4	4	6	1	4.07113	0	0	0	2.85884
hsa-miR-3125	0	0	2	1	2	2	4	0	0	7	0	11	0	9	4	0	0	0	1	0	0	6	1	0	4	3	8	0	2	0	6	0	1	0	19	0	4	2	5.42817	0	14.7401	0	2.83734
hsa-miR-3180-3p	4	2	0	1	4	0	0	14	2	0	0	3	1	20	3	4	2	2	0	8	3	0	2	3	0	0	4	4	2	8	5	0	0	0	1	0	1	4	10.8563	0	0	0.909119	2.82775
hsa-miR-1276	3	0	4	3	1	0	3	2	8	8	2	3	0	6	0	7	0	2	0	5	2	3	12	2	6	2	2	3	0	1	4	1	0	2	1	3	5	5	5.42817	0	2.2677	0	2.82609
hsa-miR-1185	7	12	0	0	4	0	4	0	2	0	1	1	0	0	1	0	4	1	2	1	7	5	2	6	4	8	23	1	0	0	0	0	0	6	1	0	2	0	0	8.62577	0	2.72736	2.77031
hsa-miR-3194	3	0	5	3	3	0	3	0	0	0	0	6	2	0	1	0	0	8	0	0	10	12	2	0	8	1	13	5	1	8	0	7	2	2	0	0	0	5	1.35704	0	2.2677	0.909119	2.727
hsa-miR-15a*	0	7	0	0	4	7	4	4	3	6	6	2	1	17	0	0	1	2	0	3	2	9	1	2	2	0	11	2	0	0	0	0	0	1	0	0	1	10	2.71409	0	2.2677	0.909119	2.71169
hsa-miR-363*	4	0	3	1	7	0	6	6	4	4	0	10	6	3	2	0	4	0	0	0	3	0	0	0	5	1	13	2	0	5	2	3	0	0	1	0	6	5	2.71409	2.87526	1.13385	0.909119	2.70553
hsa-miR-129-3p	0	3	0	0	2	4	7	1	6	6	11	3	6	1	9	0	0	8	0	3	1	0	2	0	0	3	1	1	4	4	6	1	0	10	0	7	1	0	1.35704	0	0	0.909119	2.69681
hsa-miR-504	0	5	1	4	4	14	1	0	0	10	2	8	5	1	2	0	0	4	1	4	4	1	7	1	5	0	1	1	0	4	2	0	1	0	0	8	1	0	4.07113	5.75051	0	0.909119	2.68407
hsa-miR-377*	6	0	8	3	2	0	0	0	0	0	0	0	4	0	2	0	0	2	1	2	18	5	0	5	3	6	5	3	0	0	4	4	1	7	2	0	0	0	5.42817	11.501	0	2.72736	2.6823
hsa-miR-3120	10	5	4	2	6	2	0	2	0	2	6	5	2	3	8	5	0	0	0	6	1	4	1	2	4	1	7	4	3	2	0	3	0	1	1	0	1	0	1.35704	2.87526	1.13385	2.72736	2.64508
hsa-miR-212	4	7	0	0	4	4	3	1	12	12	1	4	1	2	1	0	0	3	1	2	1	4	2	2	2	2	2	2	0	2	6	3	0	5	5	0	1	0	0	5.75051	1.13385	0.909119	2.59032
hsa-miR-3122	2	0	7	3	10	0	2	1	0	0	5	0	0	3	5	0	0	3	0	3	1	0	1	2	7	0	3	2	0	4	1	1	0	2	2	0	1	1	1.35704	25.8773	6.80311	2.72736	2.58964
hsa-miR-642	0	3	6	3	6	0	0	3	5	0	5	9	8	0	3	0	0	0	1	2	2	11	5	1	0	1	6	3	0	2	6	2	0	1	4	2	2	1	0	0	1.13385	0	2.47938
hsa-miR-19b-1*	4	5	6	0	7	5	0	2	3	5	7	3	0	5	1	0	1	0	0	7	1	0	1	1	2	7	9	1	1	0	0	0	0	1	2	0	1	2	4.07113	0	0	10.0003	2.47789
hsa-miR-548b-5p	4	1	1	1	5	3	2	0	0	7	7	0	3	0	0	2	5	4	1	3	2	5	2	2	2	0	4	0	10	5	1	4	1	0	2	0	3	1	0	0	5.66926	3.63648	2.43585
hsa-miR-491-3p	0	2	0	7	6	0	4	4	0	2	4	2	0	3	7	0	6	0	0	11	5	5	0	2	3	0	1	2	0	1	3	3	1	0	4	5	2	1	0	2.87526	0	1.81824	2.39746
hsa-miR-1256	8	1	1	1	3	2	0	0	0	0	1	2	1	3	7	0	3	1	0	1	3	1	3	5	5	2	8	2	2	1	0	7	0	8	1	5	1	2	6.78521	0	0	0.909119	2.34987
hsa-miR-1275	0	0	0	0	7	3	0	1	0	3	1	0	1	1	0	7	0	2	0	1	24	0	0	16	0	1	0	18	0	2	0	1	0	0	1	0	3	4	1.35704	0	0	0	2.34183
hsa-miR-323-5p	6	4	1	1	2	3	5	0	0	0	1	0	3	4	1	0	0	0	0	5	8	5	0	5	11	13	0	1	0	1	0	2	0	3	1	4	1	0	0	2.87526	0	1.81824	2.27842
hsa-miR-3155	3	7	4	1	0	7	6	2	7	0	11	0	2	0	3	0	3	0	0	2	1	8	0	1	2	3	1	0	0	2	0	1	0	3	0	1	4	0	5.42817	2.87526	0	0	2.22151
hsa-miR-449a	1	0	1	0	0	4	4	3	3	10	0	0	2	4	2	0	9	2	0	5	1	0	3	0	0	6	3	3	1	1	2	0	0	6	9	1	1	1	1.35704	0	0	2.72736	2.19249
hsa-miR-3139	1	2	6	0	5	6	4	1	4	10	4	5	0	7	2	0	2	0	0	0	4	0	2	7	6	0	3	0	0	0	4	0	0	0	0	0	2	1	1.35704	0	0	0.909119	2.14919
hsa-miR-224*	0	13	0	2	0	5	6	6	1	2	3	1	0	3	3	0	4	0	3	3	2	0	0	4	3	3	6	0	3	0	0	0	1	0	2	2	4	2	1.35704	0	1.13385	0	2.13074
hsa-miR-3135	2	1	4	1	5	0	5	7	0	5	1	0	2	3	0	7	8	0	0	0	6	1	0	0	2	0	7	0	2	3	5	0	0	0	4	4	1	1	0	0	1.13385	0.909119	2.12007
hsa-miR-378b	12	2	4	0	6	5	2	3	3	1	1	1	0	1	1	0	0	0	0	1	8	1	0	4	3	2	6	2	4	4	1	3	0	0	4	0	2	0	0	0	0	0.909119	2.09307
hsa-miR-124	4	1	0	2	0	2	9	1	6	1	3	2	3	0	0	3	2	5	0	2	0	1	0	0	4	2	1	3	2	5	0	0	0	13	1	2	1	3	0	0	0	1.81824	2.04329
hsa-miR-3181	5	1	3	1	3	5	0	3	4	4	5	2	1	0	1	0	1	2	0	0	4	0	1	0	2	1	7	5	7	1	2	0	0	1	6	2	3	1	0	0	0	0.909119	2.02165
hsa-miR-518e*	10	1	5	0	1	0	0	0	1	4	1	0	0	0	0	0	2	2	1	5	0	5	3	3	0	3	0	1	1	0	2	7	0	13	0	0	0	1	4.07113	0	3.40156	2.72736	1.95714
hsa-miR-519a*	10	1	5	0	1	0	0	0	1	4	1	0	0	0	0	0	2	2	1	5	0	5	3	3	0	3	0	1	1	0	2	7	0	13	0	0	0	1	4.07113	0	3.40156	2.72736	1.95714
hsa-miR-519b-5p	10	1	5	0	1	0	0	0	1	4	1	0	0	0	0	0	2	2	1	5	0	5	3	3	0	3	0	1	1	0	2	7	0	13	0	0	0	1	4.07113	0	3.40156	2.72736	1.95714
hsa-miR-519c-5p	10	1	5	0	1	0	0	0	1	4	1	0	0	0	0	0	2	2	1	5	0	5	3	3	0	3	0	1	1	0	2	7	0	13	0	0	0	1	4.07113	0	3.40156	2.72736	1.95714
hsa-miR-522*	10	1	5	0	1	0	0	0	1	4	1	0	0	0	0	0	2	2	1	5	0	5	3	3	0	3	0	1	1	0	2	7	0	13	0	0	0	1	4.07113	0	3.40156	2.72736	1.95714
hsa-miR-523*	10	1	5	0	1	0	0	0	1	4	1	0	0	0	0	0	2	2	1	5	0	5	3	3	0	3	0	1	1	0	2	7	0	13	0	0	0	1	4.07113	0	3.40156	2.72736	1.95714
hsa-miR-1273d	7	1	2	0	6	0	0	0	1	3	2	6	1	0	2	0	1	1	2	4	2	1	0	2	3	3	5	0	1	3	4	4	0	4	2	1	1	1	4.07113	0	1.13385	0	1.93345
hsa-miR-3174	1	0	2	1	1	1	0	5	0	7	7	0	3	6	3	0	1	0	3	7	2	0	0	0	0	0	6	1	3	0	2	6	0	1	1	2	0	2	2.71409	0	2.2677	0.909119	1.90216
hsa-miR-548p	0	1	2	0	6	3	2	1	0	1	8	2	0	10	4	0	2	0	1	3	2	0	0	1	3	0	0	1	4	2	1	0	1	0	2	1	0	1	6.78521	0	1.13385	0.909119	1.75781
hsa-miR-708*	0	6	0	0	1	0	0	1	5	2	0	2	2	1	1	0	3	1	0	1	0	6	1	0	0	0	3	4	0	2	2	1	0	6	3	5	0	1	4.07113	5.75051	2.2677	0.909119	1.73806
hsa-miR-665	1	5	3	0	5	0	0	0	0	1	0	0	2	0	1	0	0	0	0	1	5	1	0	3	1	13	9	9	0	0	0	1	1	0	1	0	0	0	1.35704	5.75051	0	1.81824	1.71252
hsa-miR-490-5p	0	10	15	1	0	3	0	2	1	4	4	6	3	0	2	0	4	2	0	5	0	1	0	1	0	1	1	0	0	0	0	0	0	4	0	0	0	0	0	0	1.13385	0	1.69366
hsa-miR-1247	0	1	1	3	0	0	2	0	4	0	4	8	0	1	2	4	1	1	0	0	2	1	2	2	7	0	0	2	0	0	4	4	0	2	0	7	0	0	5.42817	0	0	0	1.67686
hsa-miR-516b	2	0	0	0	0	5	0	8	5	8	0	0	3	1	1	0	2	0	0	0	0	5	2	2	0	0	4	0	0	0	5	0	0	10	0	2	0	0	4.07113	0	1.13385	0	1.67155
hsa-miR-2278	8	4	3	3	2	0	0	0	2	0	2	6	4	2	3	0	1	0	0	0	2	0	0	2	3	4	1	0	2	0	0	5	0	1	0	0	1	2	2.71409	0	0	0.909119	1.58627
hsa-miR-937	6	0	1	0	1	4	0	0	2	5	0	2	0	0	1	0	0	3	0	1	6	7	2	1	0	1	2	0	2	6	1	2	0	3	0	3	1	2	1.35704	0	0	0	1.57993
hsa-miR-767-5p	0	3	2	1	0	0	0	0	0	0	4	0	2	0	2	3	0	0	0	14	0	0	0	0	0	0	0	3	0	4	0	0	0	3	0	0	0	0	1.35704	23.0021	0	0	1.55617
hsa-miR-513c	0	10	2	1	0	0	4	0	1	0	4	0	1	3	3	0	8	1	3	3	2	0	0	3	0	4	0	0	1	2	2	0	2	3	0	0	0	1	0	0	0	0	1.52381
hsa-miR-517a	0	0	0	0	0	0	2	1	0	3	1	2	0	0	0	0	3	0	0	0	0	2	0	2	0	0	2	0	0	0	3	1	0	39	1	2	0	0	0	0	0	0	1.52381
hsa-miR-517b	0	0	0	0	0	0	2	1	0	3	1	2	0	0	0	0	3	0	0	0	0	2	0	2	0	0	2	0	0	0	3	1	0	39	1	2	0	0	0	0	0	0	1.52381
hsa-miR-1259	0	0	0	0	7	0	0	0	0	0	0	3	1	0	0	0	0	0	0	1	5	0	0	16	0	0	0	11	0	0	0	0	0	1	0	2	1	14	0	0	0	0	1.47619
hsa-miR-4284	7	0	0	4	0	0	1	2	0	0	1	0	1	0	1	0	1	0	0	2	5	4	1	4	1	1	1	4	0	0	0	1	0	3	1	2	0	6	1.35704	2.87526	3.40156	0	1.46747
hsa-miR-3188	3	1	0	0	0	1	1	0	0	2	0	4	3	4	2	0	0	1	0	3	2	0	6	1	4	0	2	3	0	3	4	0	0	1	2	0	2	1	1.35704	0	1.13385	2.72736	1.45758
hsa-miR-1295	0	1	0	0	1	0	3	4	1	0	1	0	0	0	2	0	1	2	2	5	3	0	3	0	0	1	11	0	2	0	1	3	4	0	4	0	0	0	4.07113	0	0	0.909119	1.4281
hsa-miR-1260	1	2	0	0	2	2	3	0	0	5	1	0	0	7	1	1	2	1	0	0	0	0	0	1	0	3	0	0	0	0	2	2	0	2	1	0	0	0	5.42817	11.501	0	3.63648	1.41823
hsa-miR-200c*	0	2	0	0	1	0	0	0	0	0	4	0	0	0	0	0	2	0	1	4	0	2	14	0	0	0	5	3	0	5	0	2	0	0	5	3	0	0	4.07113	0	0	0	1.35884
hsa-miR-551b	1	2	0	0	5	0	0	0	2	1	0	4	0	1	4	0	0	0	0	1	0	5	1	6	1	2	1	0	1	0	2	7	0	1	0	1	3	0	0	0	0	2.72736	1.30303
hsa-miR-34b	0	0	1	0	2	1	2	0	2	3	5	0	14	1	0	1	0	0	0	0	1	4	0	0	0	0	2	1	0	4	5	0	0	0	0	3	1	0	1.35704	0	0	0	1.29422
hsa-miR-205*	0	9	0	0	0	0	2	2	0	0	1	3	0	0	0	0	3	0	0	6	1	1	2	0	0	1	2	1	0	1	0	0	0	3	0	2	0	0	6.78521	0	5.66926	1.81824	1.29221
hsa-miR-3159	2	1	0	0	4	0	3	5	0	2	3	2	0	0	0	0	7	0	0	1	1	0	0	0	0	0	7	1	1	0	0	0	0	0	0	2	0	0	1.35704	2.87526	1.13385	4.5456	1.23599
hsa-miR-33b*	0	1	0	0	2	2	3	2	1	6	0	0	2	11	2	0	5	0	0	0	0	1	1	1	0	0	0	2	0	3	0	0	0	0	1	1	0	2	0	2.87526	0	0	1.23513
hsa-miR-548b-3p	3	2	3	0	2	0	2	4	3	0	7	0	1	0	3	0	4	0	4	0	2	0	0	1	0	0	1	0	0	0	3	0	0	0	0	0	2	1	1.35704	0	1.13385	0.909119	1.22381
hsa-miR-548i	1	6	3	0	3	1	2	0	6	0	3	0	0	7	3	0	0	0	1	11	0	1	0	0	0	0	0	1	0	0	0	0	1	0	0	0	1	0	0	0	0	0	1.21429
hsa-miR-3151	0	0	0	2	0	0	0	0	0	4	0	0	1	0	1	0	0	0	0	0	3	7	20	0	2	0	2	0	0	3	0	0	0	2	0	0	2	0	0	0	1.13385	0	1.19366
hsa-miR-489	2	0	1	0	1	0	6	0	0	0	0	0	0	0	4	0	0	5	0	0	0	2	7	2	6	0	0	1	0	0	2	1	0	3	0	0	2	0	0	0	4.53541	0	1.17941
hsa-miR-137	0	1	0	1	3	5	0	0	2	2	5	0	5	0	0	0	2	1	0	0	2	3	2	0	0	4	0	0	0	2	0	1	0	3	0	1	0	2	1.35704	0	0	0.909119	1.173
hsa-miR-2116*	2	0	0	1	0	3	1	0	0	2	0	1	2	0	3	0	3	0	0	0	4	3	0	0	1	0	1	3	1	4	2	0	0	2	1	2	3	0	4.07113	0	0	0	1.16836
hsa-miR-1228	0	1	2	0	0	0	3	1	2	0	2	3	4	1	3	0	0	8	0	2	0	1	3	0	0	0	4	2	0	0	3	0	0	0	2	0	2	0	0	0	0	0	1.16667
hsa-miR-1280	1	3	2	1	1	1	0	1	3	0	0	1	4	4	0	0	1	2	0	0	1	1	1	1	1	0	7	4	0	2	0	1	0	0	0	0	0	0	4.07113	0	0	0	1.14455
hsa-miR-3124	2	0	3	1	0	0	2	0	0	2	1	0	1	3	0	4	5	3	0	1	3	1	0	3	2	0	4	0	0	1	1	3	0	0	1	0	0	0	0	0	0	0.909119	1.14069
hsa-miR-133b	2	6	1	0	0	0	0	0	1	0	0	1	1	1	0	0	0	1	0	4	1	2	0	2	0	1	0	3	1	2	0	1	0	10	1	4	0	0	0	0	1.13385	0	1.12223
hsa-miR-105	0	2	0	0	2	0	0	0	0	3	1	0	0	0	1	0	0	0	0	14	0	0	0	0	0	0	0	0	0	0	0	0	0	0	0	0	0	0	0	23.0021	0	0	1.09529
hsa-miR-373	2	4	0	0	4	1	4	2	5	1	0	0	0	0	0	0	2	2	0	2	1	0	2	1	2	0	1	0	1	0	0	0	0	0	0	3	1	1	2.71409	0	0	0.909119	1.08627
hsa-miR-605	0	0	1	0	2	8	0	1	2	0	0	9	0	0	1	0	0	0	2	2	1	0	0	1	0	0	4	0	0	0	0	2	0	0	0	0	2	0	0	2.87526	0	4.5456	1.08145
hsa-miR-1283	5	0	0	0	0	0	0	0	2	2	3	0	0	0	0	0	8	0	0	0	0	4	0	0	0	0	0	0	0	0	0	0	0	20	0	0	0	0	1.35704	0	0	0	1.07993
hsa-miR-548g	5	0	0	1	3	1	0	3	1	2	1	1	0	0	3	0	0	0	0	2	2	0	0	0	1	1	1	0	1	2	1	0	0	0	2	1	1	0	4.07113	0	2.2677	2.72736	1.073
hsa-miR-552	0	6	5	0	1	0	0	3	0	0	0	0	0	5	0	0	0	0	0	7	0	1	0	0	0	5	4	0	6	0	0	0	0	0	1	0	0	0	0	0	0	0.909119	1.06926
hsa-miR-432*	0	2	2	0	0	2	1	0	0	0	0	1	1	0	0	0	0	0	0	0	7	1	1	1	0	2	4	0	0	2	1	0	0	0	7	1	0	2	0	5.75051	0	0.909119	1.06332
hsa-miR-211	0	0	0	1	3	2	0	3	0	2	1	0	3	0	0	0	1	1	0	2	3	4	0	2	6	0	2	0	0	0	0	0	0	4	0	0	1	1	0	0	2.2677	0	1.05399
hsa-miR-549	4	0	3	2	3	0	0	0	0	0	0	0	4	0	2	0	0	0	0	1	1	1	0	1	0	0	4	4	0	0	0	0	0	0	4	3	2	0	4.07113	0	0	0.909119	1.04715
hsa-miR-1233	7	0	0	1	2	0	0	0	0	0	1	0	0	0	5	0	0	0	0	0	2	3	0	3	9	1	2	0	0	2	0	3	0	0	0	0	0	0	0	2.87526	0	0	1.04465
hsa-miR-3162	0	0	0	0	1	0	0	0	5	1	0	0	0	0	0	14	0	2	2	0	0	0	3	0	4	0	2	0	2	0	1	1	0	0	1	0	0	0	0	0	3.40156	0.909119	1.03121
hsa-miR-3156	0	0	0	0	0	0	0	0	0	0	0	0	0	0	1	0	0	0	0	0	4	0	0	0	33	0	0	0	5	0	0	0	0	0	0	0	0	0	0	0	0	0	1.02381
hsa-miR-31*	0	0	0	2	1	0	0	4	4	4	5	0	0	1	0	0	0	0	1	6	3	0	0	0	0	0	2	1	0	0	0	2	0	0	1	0	0	3	2.71409	0	0	0	1.017
hsa-miR-933	2	2	4	2	2	0	3	0	0	0	0	1	1	2	0	3	1	0	0	0	0	1	0	0	1	2	9	0	0	0	0	0	0	0	1	1	0	0	2.71409	0	0	0.909119	0.991029
hsa-miR-3145	3	0	0	0	0	5	1	5	0	0	0	0	0	1	1	0	5	0	3	0	0	1	4	0	0	0	2	0	1	0	0	0	4	0	3	0	0	0	0	0	1.13385	0	0.955568
hsa-miR-129*	0	0	6	1	0	3	0	3	3	1	3	0	3	4	0	0	0	0	0	0	0	0	0	0	0	0	0	2	0	1	0	0	0	1	0	0	2	1	2.71409	0	0	0	0.874145
hsa-miR-1911	0	6	0	0	0	0	2	3	2	0	3	0	0	1	0	0	1	0	0	7	0	1	0	3	0	0	0	0	0	0	3	0	0	0	0	3	0	0	0	0	0	0	0.833333
hsa-miR-208b	0	0	0	0	1	5	1	0	9	0	0	0	0	1	0	0	1	0	0	2	0	0	0	0	0	6	0	0	2	0	1	0	0	0	4	1	0	0	0	0	0	0	0.809524
hsa-miR-1248	0	0	0	0	1	0	0	0	0	1	0	0	3	0	0	0	2	0	0	0	3	0	0	5	0	0	0	0	0	1	0	3	0	0	0	0	0	11	1.35704	0	0	1.81824	0.789888
hsa-miR-520f	0	1	0	0	0	0	0	0	3	4	3	0	1	0	0	0	3	0	0	0	0	2	0	0	0	0	2	0	0	0	1	1	0	4	8	0	0	0	0	0	0	0	0.785714
hsa-miR-135b*	0	0	0	0	0	0	3	0	0	0	0	0	0	0	0	0	5	0	0	0	0	0	5	0	0	0	5	2	0	1	0	0	0	0	1	0	0	0	10.8563	0	0	0	0.782294
hsa-miR-518b	0	0	0	1	5	0	0	1	0	4	1	0	3	0	0	3	0	0	0	1	0	5	0	0	0	0	1	0	0	1	5	0	0	0	0	0	0	0	1.35704	0	0	0	0.770406
hsa-miR-2114*	0	0	0	0	0	1	1	2	0	1	0	0	0	1	0	0	0	0	0	24	1	0	1	0	0	0	0	0	0	0	0	0	0	0	0	0	0	0	0	0	0	0	0.761905
hsa-miR-519d	0	0	0	1	2	0	0	0	0	3	0	0	1	0	0	0	0	0	0	0	2	0	0	0	0	0	0	0	0	0	0	0	0	23	0	0	0	0	0	0	0	0	0.761905
hsa-miR-876-5p	0	0	0	0	2	0	0	0	5	0	12	1	0	0	0	0	0	1	0	2	0	0	0	0	1	6	0	0	0	0	0	1	0	0	0	0	0	1	0	0	0	0	0.761905
hsa-miR-1289	0	0	0	2	3	0	0	5	0	0	0	0	0	0	0	0	0	0	0	0	0	3	0	5	4	0	1	3	0	1	1	0	0	0	0	2	0	0	0	0	0	0.909119	0.735931
hsa-miR-2114	0	0	0	0	0	3	0	0	1	1	3	1	0	1	0	2	0	0	0	13	0	0	0	0	0	0	0	0	1	0	0	0	0	0	0	3	1	0	0	0	0	0.909119	0.735931
hsa-miR-3141	0	2	5	0	1	0	0	0	0	3	1	3	0	0	1	3	0	1	0	0	0	4	0	0	0	0	1	3	0	0	0	0	1	0	1	0	0	0	0	0	0	0.909119	0.735931
hsa-miR-3133	2	1	0	0	0	1	0	0	0	0	2	0	0	3	0	0	0	0	0	0	4	4	0	0	1	0	1	2	0	2	0	0	0	0	1	0	0	3	1.35704	0	0	1.81824	0.718459
hsa-miR-1298	0	4	1	0	0	5	3	0	3	0	1	0	1	2	0	0	0	0	0	1	1	0	0	2	0	2	0	0	0	0	1	0	0	0	2	1	0	0	0	0	0	0	0.714286
hsa-miR-516a-5p	1	0	0	0	0	0	0	0	0	0	0	0	0	1	0	0	7	0	0	2	2	2	0	0	0	0	2	0	0	1	8	0	0	0	2	0	0	0	0	0	0	1.81824	0.709958
hsa-miR-218-1*	1	0	0	0	0	0	0	4	4	0	1	0	0	0	0	0	0	0	1	0	4	3	0	0	0	0	1	2	0	0	0	0	0	0	2	3	2	0	1.35704	0	0	0	0.698977
hsa-miR-3129	1	0	0	0	0	0	2	0	0	1	2	4	0	1	5	2	5	0	0	0	0	0	0	0	2	0	0	0	0	0	0	0	0	0	0	0	4	0	0	0	0	0	0.690476
hsa-miR-488	1	0	0	0	0	0	0	0	0	0	0	0	0	0	1	0	0	0	0	0	5	5	0	0	3	0	3	0	0	0	0	3	0	7	0	0	0	0	0	0	0	0	0.666667
hsa-miR-1193	4	0	2	2	0	0	0	0	0	0	0	1	0	0	1	0	0	0	0	0	0	0	0	2	6	2	1	1	0	0	0	0	0	2	0	1	0	0	0	2.87526	0	0	0.663697
hsa-miR-3183	3	2	4	2	0	0	0	0	0	0	0	0	2	0	0	0	0	0	0	1	1	2	0	0	0	0	3	4	0	0	0	3	0	0	0	0	0	0	0	0	0	0	0.642857
hsa-miR-515-5p	3	0	0	0	0	0	0	3	0	0	0	1	0	0	0	0	0	0	0	2	0	0	0	0	0	0	1	1	0	0	0	0	0	13	0	0	0	1	1.35704	0	0	0	0.627549
hsa-miR-196a*	0	0	0	0	0	3	0	2	2	0	0	0	2	0	6	0	0	2	0	0	0	0	4	0	0	1	0	1	0	0	0	0	0	0	1	0	0	0	0	0	2.2677	0	0.625422
hsa-miR-3193	0	0	0	0	3	0	1	3	1	0	0	0	3	4	0	0	0	0	0	0	0	0	0	0	0	0	2	3	0	0	2	0	1	0	0	0	0	0	0	2.87526	0	0	0.616078
hsa-miR-323b-5p	0	0	0	0	0	0	0	0	0	0	0	3	0	0	4	0	0	0	0	0	4	0	0	0	0	0	0	1	0	0	0	2	0	0	0	0	0	0	0	11.501	0	0	0.607167
hsa-miR-520a-3p	3	0	1	0	0	0	0	0	2	3	0	0	0	0	0	0	2	0	0	0	0	4	0	0	0	0	1	0	0	0	3	0	0	3	1	0	2	0	0	0	0	0	0.595238
hsa-miR-182*	0	0	0	3	0	0	0	3	0	0	0	0	0	2	0	0	0	0	0	0	1	0	1	3	0	1	0	0	1	0	0	0	0	6	0	0	0	3	0	0	0	0.909119	0.593074
hsa-miR-548a-5p	1	0	3	0	0	0	0	0	0	0	1	2	0	2	0	0	0	0	0	1	1	0	0	0	0	7	2	0	0	4	0	0	0	0	0	0	0	0	0	0	0	0.909119	0.593074
hsa-miR-548s	0	0	1	0	1	1	0	3	0	0	0	0	0	2	0	0	0	0	1	3	0	0	0	1	1	0	1	2	0	0	0	0	2	0	0	0	0	5	0	0	0	0.909119	0.593074
hsa-miR-586	0	5	0	0	2	0	0	4	0	0	2	0	0	3	0	0	0	0	1	0	0	0	0	1	0	2	3	0	0	0	0	0	0	0	0	0	0	0	1.35704	0	0	0	0.57993
hsa-miR-2116	0	0	2	0	1	0	0	1	0	0	2	0	0	0	1	0	0	1	0	0	0	0	0	0	0	0	5	0	0	0	0	0	0	0	0	0	1	2	4.07113	0	2.2677	1.81824	0.575168
hsa-miR-3137	1	0	1	1	5	0	0	0	0	0	0	0	0	0	1	0	0	0	0	0	2	0	1	0	0	0	2	2	0	3	0	0	0	3	0	0	0	2	0	0	0	0	0.571429
hsa-miR-3173	0	0	2	1	1	1	3	0	6	0	2	0	0	0	0	0	1	0	0	1	2	0	0	1	2	0	0	0	1	0	0	0	0	0	0	0	0	0	0	0	0	0	0.571429
hsa-miR-1266	1	0	0	0	1	0	0	1	0	0	0	0	0	2	0	0	1	0	0	2	1	3	1	3	2	0	0	0	3	0	0	0	0	0	2	0	0	0	0	0	0	0	0.547619
hsa-miR-526b	0	0	0	0	0	0	0	0	0	0	2	0	0	0	0	0	0	0	0	0	0	3	0	0	0	0	0	0	0	0	0	0	0	16	2	0	0	0	0	0	0	0	0.547619
hsa-miR-597	0	4	0	0	1	0	0	0	0	0	0	2	0	0	0	0	0	2	0	0	4	0	0	0	0	5	2	0	0	0	0	0	0	0	0	0	0	3	0	0	0	0	0.547619
hsa-miR-1225-5p	0	0	0	0	0	1	0	0	1	1	0	1	0	1	0	0	1	0	0	0	1	2	7	0	0	2	0	0	0	0	1	0	0	0	0	1	0	2	0	0	0	0.909119	0.545455
hsa-miR-219-2-3p	2	0	0	0	1	1	0	0	0	0	0	0	0	0	0	0	0	0	0	0	0	0	2	0	0	0	1	0	0	4	2	0	0	3	4	0	0	0	0	2.87526	0	0	0.544649
hsa-miR-34a*	0	3	0	0	0	0	0	0	0	1	3	0	0	4	0	0	0	0	0	1	0	0	0	0	3	0	0	5	0	0	0	0	0	0	0	0	0	1	1.35704	0	0	0	0.532311
hsa-miR-34b*	0	0	0	0	0	1	0	0	2	2	2	0	3	0	1	0	0	0	0	0	0	0	3	0	0	0	1	2	0	0	0	0	0	5	0	0	0	0	0	0	0	0	0.52381
hsa-miR-449c	0	3	0	0	0	0	0	0	2	1	0	0	11	1	2	0	0	0	0	0	0	0	0	0	0	0	0	2	0	0	0	0	0	0	0	0	0	0	0	0	0	0	0.52381
hsa-miR-497*	0	0	0	0	0	0	3	0	0	0	3	0	0	0	3	0	0	0	0	2	0	0	2	0	0	0	0	0	3	0	0	0	0	2	3	1	0	0	0	0	0	0	0.52381
hsa-miR-196b*	4	0	0	0	2	5	0	0	0	3	0	0	0	0	2	0	0	0	0	2	0	0	0	0	0	0	0	1	0	0	0	0	0	0	0	0	0	0	2.71409	0	0	0	0.517002
hsa-miR-877*	0	0	3	0	0	1	0	0	0	0	1	0	1	0	1	0	0	0	1	1	2	0	0	1	0	0	2	0	0	0	0	2	0	1	1	0	1	0	2.71409	0	0	0	0.517002
hsa-miR-659	1	0	0	0	0	2	0	0	5	0	1	0	1	0	0	0	0	0	0	2	0	0	1	1	0	0	1	0	0	0	0	0	0	1	0	0	0	0	0	0	4.53541	0.909119	0.510584
hsa-miR-187*	2	0	0	0	0	0	6	0	0	0	1	0	4	0	0	0	0	0	0	0	0	0	0	0	0	1	0	0	0	0	0	0	0	0	0	5	0	0	0	0	2.2677	0	0.506374
hsa-miR-1234	0	3	4	0	1	2	0	0	0	0	0	0	1	0	0	0	0	0	0	0	1	1	1	1	0	2	2	1	0	1	0	0	0	0	0	0	0	0	0	0	0	0	0.5
hsa-miR-1238	0	0	0	0	1	0	0	0	3	0	0	0	0	1	0	0	0	0	0	2	0	0	0	0	5	0	0	0	0	2	1	0	0	0	3	2	1	0	0	0	0	0	0.5
hsa-miR-138-1*	0	0	0	1	0	0	0	0	0	0	0	1	0	0	0	0	0	2	0	0	2	7	2	0	0	1	0	2	0	2	0	1	0	0	0	0	0	0	0	0	0	0	0.5
hsa-miR-3116	0	0	2	0	0	0	0	0	0	0	0	0	1	3	0	0	2	0	0	0	0	2	1	1	0	2	4	2	0	0	0	0	0	0	1	0	0	0	0	0	0	0	0.5
hsa-miR-541*	1	0	0	0	0	2	2	1	1	0	0	0	3	0	0	0	0	0	0	0	0	0	1	1	2	0	0	2	0	0	0	2	0	0	0	3	0	0	0	0	0	0	0.5
hsa-miR-525-5p	0	0	2	0	0	0	0	2	0	0	0	0	0	0	0	0	4	0	1	0	0	0	0	2	0	0	0	0	0	0	0	0	0	7	0	0	0	0	0	2.87526	0	0	0.49703
hsa-miR-3074	0	4	0	0	1	0	0	0	0	0	0	0	0	0	0	0	1	0	0	0	2	0	0	1	0	2	0	0	0	0	0	3	0	0	0	1	0	2	1.35704	0	2.2677	0	0.491065
hsa-miR-149*	0	1	2	0	1	0	0	0	0	0	0	0	0	0	2	0	0	0	0	1	0	0	4	0	0	0	0	0	0	5	0	0	0	0	0	0	1	0	0	0	3.40156	0	0.485751
hsa-let-7c*	0	1	2	0	2	0	1	3	0	0	2	0	0	0	0	0	1	2	0	0	0	0	1	0	0	0	0	0	1	1	0	1	0	0	0	0	1	0	1.35704	0	0	0	0.484691
hsa-miR-520h	0	0	0	0	0	0	0	0	0	0	1	0	2	0	0	0	0	0	0	0	0	0	0	0	0	0	0	0	0	0	0	0	0	17	0	0	0	0	0	0	0	0	0.47619
hsa-miR-19a*	0	2	0	0	0	0	0	3	0	2	0	0	0	5	2	0	0	0	0	0	0	0	0	0	0	0	0	0	0	0	0	0	0	0	0	0	0	1	0	0	4.53541	0	0.465129
hsa-miR-499-3p	4	0	0	0	1	0	0	0	0	0	0	0	0	1	0	0	0	4	0	0	0	0	0	0	0	0	2	0	0	1	0	0	0	0	3	0	0	1	0	0	2.2677	0	0.458755
hsa-miR-383	0	0	0	1	1	3	0	0	0	0	5	0	0	0	0	0	0	3	0	0	0	0	0	0	0	0	1	1	0	0	2	1	1	0	0	0	0	0	0	0	0	0	0.452381
hsa-miR-520d-3p	1	0	0	0	2	0	0	0	1	2	2	0	0	0	0	0	1	0	0	0	0	0	0	3	0	0	0	0	0	0	2	0	0	3	0	2	0	0	0	0	0	0	0.452381
hsa-miR-943	1	0	0	2	0	0	2	0	0	2	0	0	0	1	0	0	0	0	0	3	0	0	0	0	0	0	2	2	0	0	2	0	0	2	0	0	0	0	0	0	0	0	0.452381
hsa-miR-3134	0	1	0	0	1	4	0	0	5	0	0	1	0	0	0	0	0	0	0	0	0	0	0	0	0	0	0	2	0	0	0	2	0	0	0	1	0	0	1.35704	0	0	0	0.437072
hsa-miR-135b	0	0	0	0	0	0	0	0	0	0	2	0	0	1	0	0	0	0	0	0	0	0	1	0	0	0	2	0	0	0	0	0	2	7	0	0	0	1	1.35704	0	0	0	0.413263
hsa-miR-615-5p	2	0	0	0	0	1	0	0	0	0	0	0	0	0	2	0	0	0	0	0	1	0	2	0	0	0	0	1	0	0	0	0	0	3	1	0	0	0	0	0	2.2677	1.81824	0.406808
hsa-miR-3182	0	0	1	1	2	0	0	0	0	0	0	2	0	0	1	0	0	0	0	0	2	0	0	0	0	2	1	1	0	1	0	1	0	0	0	0	1	1	0	0	0	0	0.404762
hsa-miR-548u	1	0	0	0	0	0	0	0	2	2	0	0	0	8	1	0	0	0	0	0	0	0	0	0	0	0	1	0	0	0	0	0	0	1	0	1	0	0	0	0	0	0	0.404762
hsa-miR-607	0	0	0	0	0	0	0	0	0	0	0	0	0	1	0	0	0	0	0	2	0	2	0	0	0	0	2	2	0	3	0	0	0	3	0	0	2	0	0	0	0	0	0.404762
hsa-miR-7-2*	0	2	0	0	0	0	0	0	4	4	0	3	0	0	0	0	0	0	0	0	0	0	1	2	0	0	0	0	0	0	0	0	0	1	0	0	0	0	0	0	0	0	0.404762
hsa-miR-506	0	0	0	0	0	0	0	0	0	0	0	0	0	0	1	0	0	0	0	0	2	0	0	1	2	0	0	1	1	3	0	0	0	0	3	2	0	0	0	0	0	0	0.380952
hsa-miR-3150	0	2	0	0	0	2	0	0	0	0	0	0	0	3	0	0	3	0	0	2	0	0	0	0	0	0	2	1	0	0	0	0	0	0	0	0	0	0	0	0	0	0.909119	0.378789
hsa-miR-519c-3p	0	0	0	0	0	0	0	0	0	0	0	0	0	1	0	0	0	0	0	0	0	0	0	0	0	0	0	0	0	0	4	0	0	5	0	0	0	0	0	5.75051	0	0	0.375012
hsa-miR-548c-3p	0	0	0	0	1	0	1	0	1	0	1	0	2	0	0	0	0	0	0	2	0	0	0	0	0	0	1	4	0	0	0	0	0	0	0	0	0	0	0	0	0	2.72736	0.374461
hsa-miR-412	0	2	1	0	0	0	0	0	0	0	0	0	0	1	1	0	0	0	0	0	1	0	1	1	0	0	0	0	0	0	0	1	0	0	0	1	0	0	5.42817	0	0	0	0.367337
hsa-miR-1227	0	0	0	1	0	0	0	0	0	0	0	0	4	1	1	0	0	0	0	0	2	0	3	1	0	0	1	0	0	0	0	0	0	0	0	0	0	0	1.35704	0	0	0	0.365644
hsa-miR-519b-3p	0	0	0	0	0	0	0	0	0	0	0	0	0	0	0	0	0	0	0	0	0	0	0	0	0	0	0	0	1	0	0	0	0	0	0	0	0	0	2.71409	11.501	0	0	0.362265
hsa-miR-3165	0	0	0	0	0	2	0	2	0	0	0	0	0	1	0	0	5	0	0	1	0	0	0	0	0	0	0	2	0	0	0	0	0	0	1	0	1	0	0	0	0	0	0.357143
hsa-miR-3144-5p	1	2	0	0	0	0	0	0	0	0	0	0	0	0	1	0	0	0	0	0	0	0	0	0	6	0	0	0	0	0	0	1	0	0	0	0	0	0	2.71409	0	0	0	0.326526
hsa-miR-372	2	0	0	0	0	0	0	0	0	0	2	0	0	0	0	0	2	0	0	0	0	0	0	0	0	0	2	0	0	0	0	0	0	1	0	0	0	0	1.35704	2.87526	0	0	0.315055
hsa-miR-544b	0	0	0	1	0	0	0	0	0	0	0	0	0	0	2	0	0	0	0	0	3	0	2	0	0	1	0	0	0	0	0	0	0	0	0	0	0	0	4.07113	0	0	0	0.311217
hsa-let-7a-2*	0	0	0	0	0	0	0	0	0	0	0	2	0	0	0	0	0	0	0	0	0	0	0	1	4	0	0	0	4	1	0	0	0	1	0	0	0	0	0	0	0	0	0.309524
hsa-miR-1973	0	0	0	0	0	4	0	0	0	0	0	0	0	0	0	0	0	0	0	0	0	0	0	1	0	0	4	0	0	0	0	3	0	0	0	0	0	1	0	0	0	0	0.309524
hsa-miR-371-5p	0	3	0	0	0	0	3	0	0	0	0	0	0	1	0	0	1	0	0	0	0	0	0	0	0	0	1	0	0	1	0	0	0	0	3	0	0	0	0	0	0	0	0.309524
hsa-miR-519a	0	0	0	0	0	0	0	0	0	0	0	0	0	0	0	0	0	0	0	0	1	0	0	0	0	0	0	0	0	0	0	0	0	12	0	0	0	0	0	0	0	0	0.309524
hsa-miR-548w	0	0	0	0	0	1	0	1	2	0	0	0	1	1	0	0	0	0	1	0	0	3	0	0	0	0	0	0	0	0	0	0	0	0	0	0	1	0	1.35704	0	0	0	0.294215
hsa-miR-1251	0	0	0	0	1	0	0	0	0	0	0	0	0	0	1	0	0	0	0	0	0	0	0	0	0	0	0	0	2	0	0	0	2	0	0	0	5	0	0	0	0	0.909119	0.28355
hsa-miR-302a*	0	0	0	0	1	0	0	0	0	0	0	0	0	0	0	0	0	0	0	0	0	3	0	0	0	0	0	0	0	0	0	0	0	0	0	0	0	0	2.71409	0	0	4.5456	0.268088
hsa-miR-3186-5p	2	1	0	0	1	0	0	0	0	0	1	0	3	1	1	0	0	0	0	0	1	0	0	0	0	0	0	0	0	0	0	0	0	0	0	0	0	0	0	0	0	0	0.261905
hsa-miR-517c	0	0	0	0	0	0	0	0	0	0	0	0	0	0	0	0	0	0	0	0	0	0	0	0	0	0	0	0	0	0	0	0	0	11	0	0	0	0	0	0	0	0	0.261905
hsa-miR-548h	0	0	4	0	0	0	0	0	2	0	0	0	0	0	0	0	0	1	0	1	0	0	0	0	0	1	0	0	0	1	0	0	0	0	0	0	0	1	0	0	0	0	0.261905
hsa-miR-767-3p	0	0	0	0	0	0	0	0	0	0	0	0	0	0	1	0	0	0	0	9	0	0	0	0	0	0	0	0	0	0	0	0	1	0	0	0	0	0	0	0	0	0	0.261905
hsa-miR-934	0	2	0	0	0	0	0	0	0	0	0	0	0	0	0	0	2	0	0	0	0	0	1	0	0	0	0	0	0	0	0	0	0	0	0	0	0	0	5.42817	0	0	0	0.24829
hsa-miR-3186-3p	0	0	0	0	1	0	0	0	0	0	1	1	0	1	0	0	0	0	0	2	0	0	1	0	0	0	1	0	0	0	0	0	0	0	0	0	0	1	1.35704	0	0	0	0.246596
hsa-miR-3179	0	0	0	0	2	0	0	0	0	0	0	0	0	4	0	0	0	0	0	0	1	0	0	0	0	0	0	0	0	2	0	0	0	0	0	0	0	0	0	0	0	0.909119	0.235931
hsa-miR-509-3-5p	0	0	0	0	0	0	0	0	0	0	0	0	0	0	0	0	2	0	0	0	0	0	0	0	0	0	0	1	0	1	0	0	0	0	1	1	0	1	0	2.87526	0	0	0.235125
hsa-miR-1910	0	0	0	0	0	0	0	0	1	0	0	0	0	0	1	0	1	0	0	0	0	0	5	0	1	0	0	0	0	0	0	0	0	0	0	0	0	0	0	0	0	0	0.214286
hsa-miR-509-5p	0	0	0	0	0	0	0	0	0	3	0	0	0	1	0	0	0	0	0	0	0	0	0	1	0	0	1	0	0	0	0	0	0	1	0	0	0	0	0	0	0	1.81824	0.209958
hsa-miR-1224-3p	0	0	0	0	1	0	0	0	0	0	0	0	0	0	0	0	0	0	0	0	1	0	0	0	1	0	0	1	0	1	0	0	0	0	0	0	3	0	0	0	0	0	0.190476
hsa-miR-3160	0	0	0	0	0	0	0	0	0	3	1	0	0	0	0	0	0	0	0	0	0	0	0	1	0	0	0	2	0	0	0	0	1	0	0	0	0	0	0	0	0	0	0.190476
hsa-miR-3166	1	0	1	0	0	0	0	0	0	0	1	0	0	0	0	0	0	0	0	0	0	1	0	0	2	0	0	0	0	1	0	1	0	0	0	0	0	0	0	0	0	0	0.190476
hsa-miR-450b-3p	0	0	0	0	0	0	0	0	0	0	3	0	2	0	0	0	0	0	0	0	0	1	0	2	0	0	0	0	0	0	0	0	0	0	0	0	0	0	0	0	0	0	0.190476
hsa-miR-520a-5p	0	0	0	0	0	0	0	0	0	0	0	0	0	0	0	0	0	0	0	0	0	3	0	0	0	0	0	0	0	0	2	0	0	3	0	0	0	0	0	0	0	0	0.190476
hsa-miR-876-3p	0	0	0	0	0	0	0	0	0	0	2	0	0	0	0	0	0	0	0	0	1	0	0	0	3	0	0	0	0	0	0	0	0	0	0	0	0	2	0	0	0	0	0.190476
hsa-miR-92a-2*	0	3	0	0	0	0	0	1	0	0	0	0	0	0	0	0	0	0	0	0	0	0	0	1	0	0	0	3	0	0	0	0	0	0	0	0	0	0	0	0	0	0	0.190476
hsa-miR-3142	0	0	0	0	0	0	3	0	0	0	0	0	0	0	0	0	0	0	0	0	0	0	2	1	0	0	1	0	0	0	0	0	0	0	0	0	0	0	0	0	0	0.909119	0.188312
hsa-miR-449b	0	0	0	0	0	0	0	0	0	0	0	0	1	0	0	0	0	0	0	0	0	0	0	0	0	0	0	1	0	0	0	0	0	0	0	0	0	3	0	2.87526	0	0	0.187506
hsa-miR-548x	0	0	0	0	0	0	0	0	0	0	0	0	0	0	0	0	0	0	0	2	0	0	0	0	0	0	0	0	0	0	0	0	0	0	0	0	0	0	0	5.75051	0	0	0.184536
hsa-miR-1914	1	0	0	0	0	1	0	0	0	0	0	0	0	0	2	0	0	0	0	0	0	1	0	0	0	0	0	0	0	0	0	0	0	0	0	0	0	1	1.35704	0	0	0	0.175168
hsa-miR-1226*	0	0	0	0	0	0	0	1	0	0	0	0	0	1	0	0	0	1	1	0	0	0	0	0	0	0	0	0	0	0	2	0	0	0	0	0	0	1	0	0	0	0	0.166667
hsa-miR-1237	0	0	0	0	0	0	0	0	0	2	0	0	0	0	0	0	0	0	0	1	0	0	0	0	0	0	0	0	0	0	2	0	0	0	0	0	0	2	0	0	0	0	0.166667
hsa-miR-155*	0	0	0	0	0	0	0	0	0	0	0	0	0	0	0	0	0	0	0	0	0	3	0	0	0	0	0	3	0	0	0	0	0	0	0	0	0	1	0	0	0	0	0.166667
hsa-miR-1909*	0	0	2	0	0	0	1	0	0	0	0	0	0	0	1	0	0	0	0	0	0	3	0	0	0	0	0	0	0	0	0	0	0	0	0	0	0	0	0	0	0	0	0.166667
hsa-miR-3144-3p	0	0	0	0	0	0	0	0	0	0	0	0	0	0	0	0	0	0	0	3	0	3	0	0	0	0	0	0	0	1	0	0	0	0	0	0	0	0	0	0	0	0	0.166667
hsa-miR-422a	0	0	0	0	0	0	0	0	0	0	0	0	0	1	0	1	0	0	0	0	1	0	1	1	0	0	0	2	0	0	0	0	0	0	0	0	0	0	0	0	0	0	0.166667
hsa-miR-600	0	4	0	0	0	0	0	0	0	0	0	0	0	0	0	0	0	0	1	0	0	0	0	0	0	0	0	0	0	2	0	0	0	0	0	0	0	0	0	0	0	0	0.166667
hsa-miR-632	0	0	3	0	0	0	0	0	0	0	0	0	0	0	0	0	0	0	0	0	0	3	0	0	0	1	0	0	0	0	0	0	0	0	0	0	0	0	0	0	0	0	0.166667
hsa-miR-663	0	0	0	0	1	0	0	0	0	0	0	0	0	0	0	0	0	0	2	0	0	0	1	0	0	0	0	0	0	0	0	1	0	0	1	1	0	0	0	0	0	0	0.166667
hsa-miR-888	0	0	0	1	0	0	0	0	0	0	0	0	0	0	0	0	3	0	0	0	3	0	0	0	0	0	0	0	0	0	0	0	0	0	0	0	0	0	0	0	0	0	0.166667
hsa-miR-518c	0	0	0	0	0	0	0	0	0	0	0	0	0	0	0	0	0	0	0	0	0	0	0	0	0	2	0	0	0	0	3	0	0	0	0	0	0	0	0	0	1.13385	0	0.146044
hsa-miR-1236	2	0	0	0	0	0	0	0	0	0	0	0	0	2	0	0	0	0	0	0	0	0	0	0	0	0	0	0	0	0	2	0	0	0	0	0	0	0	0	0	0	0	0.142857
hsa-miR-1302	0	0	0	0	0	0	0	0	0	0	0	0	0	3	0	0	0	0	0	0	0	0	0	0	0	0	2	0	0	0	0	0	0	0	0	0	1	0	0	0	0	0	0.142857
hsa-miR-1912	0	0	0	0	0	0	0	0	0	0	0	0	0	0	1	0	0	0	0	0	4	0	0	1	0	0	0	0	0	0	0	0	0	0	0	0	0	0	0	0	0	0	0.142857
hsa-miR-1914*	0	0	1	0	0	0	0	0	0	0	0	0	0	0	0	0	0	0	0	2	0	0	0	0	0	0	0	0	0	0	0	1	0	0	0	2	0	0	0	0	0	0	0.142857
hsa-miR-218-2*	0	0	0	0	0	6	0	0	0	0	0	0	0	0	0	0	0	0	0	0	0	0	0	0	0	0	0	0	0	0	0	0	0	0	0	0	0	0	0	0	0	0	0.142857
hsa-miR-4323	1	0	2	0	0	0	0	0	0	0	0	0	0	0	0	0	0	0	0	1	0	0	0	0	0	0	0	0	0	0	0	0	0	0	0	0	0	2	0	0	0	0	0.142857
hsa-miR-513a-3p	0	0	0	0	0	0	0	0	0	0	2	0	0	0	0	0	0	0	0	2	0	0	1	1	0	0	0	0	0	0	0	0	0	0	0	0	0	0	0	0	0	0	0.142857
hsa-miR-514b-3p	2	1	0	0	0	0	0	0	0	0	3	0	0	0	0	0	0	0	0	0	0	0	0	0	0	0	0	0	0	0	0	0	0	0	0	0	0	0	0	0	0	0	0.142857
hsa-miR-518a-5p	0	0	0	0	0	0	0	0	0	0	0	0	0	0	0	0	0	0	0	0	0	4	0	1	0	0	0	1	0	0	0	0	0	0	0	0	0	0	0	0	0	0	0.142857
hsa-miR-518d-5p	0	0	0	0	0	0	3	0	0	0	3	0	0	0	0	0	0	0	0	0	0	0	0	0	0	0	0	0	0	0	0	0	0	0	0	0	0	0	0	0	0	0	0.142857
hsa-miR-520c-5p	0	0	0	0	0	0	3	0	0	0	3	0	0	0	0	0	0	0	0	0	0	0	0	0	0	0	0	0	0	0	0	0	0	0	0	0	0	0	0	0	0	0	0.142857
hsa-miR-526a	0	0	0	0	0	0	3	0	0	0	3	0	0	0	0	0	0	0	0	0	0	0	0	0	0	0	0	0	0	0	0	0	0	0	0	0	0	0	0	0	0	0	0.142857
hsa-miR-527	0	0	0	0	0	0	0	0	0	0	0	0	0	0	0	0	0	0	0	0	0	4	0	1	0	0	0	1	0	0	0	0	0	0	0	0	0	0	0	0	0	0	0.142857
hsa-miR-551b*	0	0	0	0	0	0	0	0	0	0	2	0	0	0	0	0	0	0	0	1	0	0	0	0	0	1	0	0	0	0	0	0	0	0	0	2	0	0	0	0	0	0	0.142857
hsa-miR-675	0	0	0	0	0	0	0	0	0	0	0	0	0	0	0	4	0	0	0	0	0	0	0	0	0	0	0	0	0	0	0	2	0	0	0	0	0	0	0	0	0	0	0.142857
hsa-miR-1178	0	0	0	1	0	0	0	0	0	0	0	0	0	0	0	0	0	0	0	0	1	0	0	0	0	0	0	0	2	0	0	0	0	1	0	0	0	0	0	0	0	0	0.119048
hsa-miR-1244	0	0	0	0	0	0	0	1	0	0	0	0	0	0	0	0	0	0	0	2	1	0	0	0	0	0	0	0	0	0	0	0	0	0	0	0	1	0	0	0	0	0	0.119048
hsa-miR-1286	2	0	1	0	0	0	0	0	0	0	0	0	0	0	1	0	0	1	0	0	0	0	0	0	0	0	0	0	0	0	0	0	0	0	0	0	0	0	0	0	0	0	0.119048
hsa-miR-1915*	0	0	0	0	0	0	0	0	0	0	0	0	0	0	0	0	0	0	0	0	0	0	0	0	2	0	0	3	0	0	0	0	0	0	0	0	0	0	0	0	0	0	0.119048
hsa-miR-520b	0	1	0	0	0	0	0	0	0	3	0	0	1	0	0	0	0	0	0	0	0	0	0	0	0	0	0	0	0	0	0	0	0	0	0	0	0	0	0	0	0	0	0.119048
hsa-miR-520c-3p	0	1	0	0	0	0	0	0	0	3	0	0	1	0	0	0	0	0	0	0	0	0	0	0	0	0	0	0	0	0	0	0	0	0	0	0	0	0	0	0	0	0	0.119048
hsa-miR-522	0	0	0	0	0	0	0	0	0	0	0	0	1	0	0	0	1	0	0	0	0	0	1	0	0	0	0	0	0	0	0	0	0	0	0	2	0	0	0	0	0	0	0.119048
hsa-miR-524-5p	2	0	0	0	0	0	0	0	0	0	0	0	0	0	1	0	0	0	0	1	0	0	0	0	0	0	0	0	0	0	0	0	0	1	0	0	0	0	0	0	0	0	0.119048
hsa-miR-1225-3p	0	0	0	0	0	2	0	0	0	0	0	0	0	0	0	0	0	0	0	0	0	0	0	0	0	0	0	0	0	0	0	0	0	0	0	0	0	0	0	2.87526	0	0	0.116078
hsa-miR-1913	0	0	0	0	0	0	0	0	0	0	0	0	0	0	0	0	0	0	0	1	0	0	2	0	0	0	0	0	0	0	0	0	0	0	0	0	0	0	1.35704	0	0	0	0.103739
hsa-miR-219-5p	0	0	0	0	0	0	0	0	0	0	0	0	0	0	0	0	0	1	0	0	0	0	0	2	0	0	0	0	0	0	0	0	0	0	0	0	0	0	0	0	1.13385	0	0.0984251
hsa-miR-1539	4	0	0	0	0	0	0	0	0	0	0	0	0	0	0	0	0	0	0	0	0	0	0	0	0	0	0	0	0	0	0	0	0	0	0	0	0	0	0	0	0	0	0.0952381
hsa-miR-1915	0	0	0	0	0	0	0	0	0	0	0	0	0	0	0	0	0	0	0	0	0	0	0	0	0	0	0	2	0	1	0	1	0	0	0	0	0	0	0	0	0	0	0.0952381
hsa-miR-3126-5p	0	0	0	0	0	0	0	0	0	0	0	0	0	0	0	0	0	0	0	0	0	0	0	0	0	0	0	0	0	0	0	0	0	4	0	0	0	0	0	0	0	0	0.0952381
hsa-miR-518e	0	0	0	0	0	0	0	0	0	0	0	0	0	0	0	0	0	0	0	0	0	0	0	1	0	0	1	0	0	0	2	0	0	0	0	0	0	0	0	0	0	0	0.0952381
hsa-miR-585	0	0	0	0	0	0	0	2	0	0	0	0	0	0	0	0	0	0	0	0	0	0	0	0	0	0	0	0	0	2	0	0	0	0	0	0	0	0	0	0	0	0	0.0952381
hsa-miR-938	0	0	0	0	0	0	0	0	0	0	0	0	0	0	0	0	0	0	0	0	0	0	1	0	0	3	0	0	0	0	0	0	0	0	0	0	0	0	0	0	0	0	0.0952381
hsa-miR-3184	0	0	1	0	0	0	0	0	0	0	0	0	0	0	0	0	0	0	0	0	0	0	0	0	0	0	1	0	0	0	0	0	0	0	0	0	0	0	0	0	1.13385	0	0.0746155
hsa-miR-138-2*	0	0	0	1	0	0	0	0	0	0	0	0	2	0	0	0	0	0	0	0	0	0	0	0	0	0	0	0	0	0	0	0	0	0	0	0	0	0	0	0	0	0	0.0714286
hsa-miR-3180-5p	0	0	0	0	0	0	1	0	1	0	0	0	0	0	0	0	0	0	0	1	0	0	0	0	0	0	0	0	0	0	0	0	0	0	0	0	0	0	0	0	0	0	0.0714286
hsa-miR-512-5p	0	0	0	0	0	0	0	0	0	3	0	0	0	0	0	0	0	0	0	0	0	0	0	0	0	0	0	0	0	0	0	0	0	0	0	0	0	0	0	0	0	0	0.0714286
hsa-miR-517*	0	0	0	0	0	0	0	0	0	0	0	0	0	0	0	0	0	0	0	1	0	0	0	1	0	0	0	0	0	0	0	0	0	0	1	0	0	0	0	0	0	0	0.0714286
hsa-miR-520g	0	0	0	0	0	0	0	0	0	0	0	0	2	0	0	0	0	0	0	0	0	0	0	0	0	0	0	0	0	0	0	0	0	1	0	0	0	0	0	0	0	0	0.0714286
hsa-miR-578	0	0	0	0	0	0	0	0	0	0	0	0	0	0	0	0	0	0	0	0	0	0	3	0	0	0	0	0	0	0	0	0	0	0	0	0	0	0	0	0	0	0	0.0714286
hsa-miR-617	0	0	0	0	0	0	0	0	2	0	0	0	0	0	0	0	0	0	0	0	0	0	0	0	0	0	0	1	0	0	0	0	0	0	0	0	0	0	0	0	0	0	0.0714286
hsa-miR-802	0	0	0	0	0	0	0	0	0	0	0	0	1	0	0	0	0	0	0	0	0	0	0	0	0	0	0	0	0	0	0	0	0	2	0	0	0	0	0	0	0	0	0.0714286
hsa-miR-1264	0	0	0	0	0	0	0	2	0	0	0	0	0	0	0	0	0	0	0	0	0	0	0	0	0	0	0	0	0	0	0	0	0	0	0	0	0	0	0	0	0	0.909119	0.0692647
hsa-miR-1267	0	0	0	0	0	0	0	0	0	0	0	0	0	0	0	0	0	0	0	0	0	0	0	0	0	0	0	0	0	0	0	0	0	0	0	0	0	0	2.71409	0	0	0	0.0646211
hsa-miR-1972	0	0	0	0	0	0	0	0	0	0	0	0	0	0	0	0	0	0	0	0	0	0	0	0	0	0	0	0	0	0	0	0	0	0	0	0	0	0	2.71409	0	0	0	0.0646211
hsa-miR-622	0	0	0	0	0	0	0	0	0	0	0	0	0	0	0	0	0	0	0	0	0	0	0	0	0	0	0	0	0	0	0	0	0	0	0	0	0	0	2.71409	0	0	0	0.0646211
hsa-miR-1293	0	0	0	0	0	0	0	0	0	0	0	0	0	0	0	0	0	0	0	0	0	0	0	1	0	0	0	0	0	0	0	0	0	0	0	0	0	0	0	0	1.13385	0	0.050806
hsa-miR-1252	0	0	0	0	0	0	0	0	0	0	0	1	0	0	0	0	0	0	0	0	0	0	0	0	0	0	0	0	0	0	0	0	0	0	0	0	1	0	0	0	0	0	0.047619
hsa-miR-147	0	0	0	0	0	0	0	0	0	0	0	0	0	1	0	0	0	0	0	0	0	0	0	0	1	0	0	0	0	0	0	0	0	0	0	0	0	0	0	0	0	0	0.047619
hsa-miR-208a	0	0	0	0	2	0	0	0	0	0	0	0	0	0	0	0	0	0	0	0	0	0	0	0	0	0	0	0	0	0	0	0	0	0	0	0	0	0	0	0	0	0	0.047619
hsa-miR-3168	0	0	0	0	0	0	0	0	0	0	0	0	0	0	0	0	0	1	0	0	0	1	0	0	0	0	0	0	0	0	0	0	0	0	0	0	0	0	0	0	0	0	0.047619
hsa-miR-3170	0	0	0	0	0	0	0	0	0	0	0	0	0	0	0	0	0	0	0	1	0	0	0	0	0	0	0	0	0	0	0	0	0	0	1	0	0	0	0	0	0	0	0.047619
hsa-miR-3195	0	0	0	0	0	0	0	0	0	0	0	0	0	0	0	0	0	0	0	0	0	0	0	0	0	0	0	1	0	0	0	0	0	0	0	1	0	0	0	0	0	0	0.047619
hsa-miR-513a-5p	2	0	0	0	0	0	0	0	0	0	0	0	0	0	0	0	0	0	0	0	0	0	0	0	0	0	0	0	0	0	0	0	0	0	0	0	0	0	0	0	0	0	0.047619
hsa-miR-515-3p	0	0	0	0	0	0	0	0	0	0	0	0	0	0	0	0	0	0	0	0	0	2	0	0	0	0	0	0	0	0	0	0	0	0	0	0	0	0	0	0	0	0	0.047619
hsa-miR-518d-3p	0	0	0	0	0	0	0	0	0	0	2	0	0	0	0	0	0	0	0	0	0	0	0	0	0	0	0	0	0	0	0	0	0	0	0	0	0	0	0	0	0	0	0.047619
hsa-miR-518f	0	0	0	0	0	2	0	0	0	0	0	0	0	0	0	0	0	0	0	0	0	0	0	0	0	0	0	0	0	0	0	0	0	0	0	0	0	0	0	0	0	0	0.047619
hsa-miR-548v	0	0	0	0	1	0	0	0	0	0	0	0	0	0	0	0	0	0	0	0	0	0	0	0	0	0	1	0	0	0	0	0	0	0	0	0	0	0	0	0	0	0	0.047619
hsa-miR-602	1	0	0	0	0	0	0	0	0	0	0	0	0	0	0	0	0	0	0	0	0	0	0	0	0	0	0	1	0	0	0	0	0	0	0	0	0	0	0	0	0	0	0.047619
hsa-miR-663b	0	0	0	0	1	0	0	0	0	0	0	0	0	0	0	0	0	0	0	0	0	0	0	0	0	0	0	0	0	0	0	0	0	0	0	0	0	1	0	0	0	0	0.047619
hsa-miR-770-5p	0	0	0	0	0	0	0	0	0	0	0	0	0	0	0	0	0	0	0	0	0	0	0	0	0	0	2	0	0	0	0	0	0	0	0	0	0	0	0	0	0	0	0.047619
hsa-miR-892a	0	0	0	0	0	0	0	0	0	0	0	2	0	0	0	0	0	0	0	0	0	0	0	0	0	0	0	0	0	0	0	0	0	0	0	0	0	0	0	0	0	0	0.047619
hsa-miR-1245	0	1	0	0	0	0	0	0	0	0	0	0	0	0	0	0	0	0	0	0	0	0	0	0	0	0	0	0	0	0	0	0	0	0	0	0	0	0	0	0	0	0.909119	0.0454552
hsa-miR-3153	0	0	0	0	1	0	0	0	0	0	0	0	0	0	0	0	0	0	0	0	0	0	0	0	0	0	0	0	0	0	0	0	0	0	0	0	0	0	0	0	0	0.909119	0.0454552
hsa-miR-518a-3p	0	0	0	0	0	0	0	0	0	0	0	0	0	0	0	0	0	0	0	0	0	0	0	0	0	0	0	0	0	0	0	0	0	0	0	0	0	0	1.35704	0	0	0	0.0323105
hsa-miR-1305	0	0	0	0	0	0	0	0	0	0	0	0	0	0	0	0	0	0	0	1	0	0	0	0	0	0	0	0	0	0	0	0	0	0	0	0	0	0	0	0	0	0	0.0238095
hsa-miR-3132	0	0	0	0	0	0	0	0	0	0	0	0	0	0	0	0	0	0	0	0	0	0	0	0	1	0	0	0	0	0	0	0	0	0	0	0	0	0	0	0	0	0	0.0238095
hsa-miR-3152	0	0	0	0	0	0	0	0	0	0	0	0	0	0	0	0	0	0	0	0	0	0	0	0	0	0	1	0	0	0	0	0	0	0	0	0	0	0	0	0	0	0	0.0238095
hsa-miR-3196	0	0	0	0	0	0	0	0	0	0	1	0	0	0	0	0	0	0	0	0	0	0	0	0	0	0	0	0	0	0	0	0	0	0	0	0	0	0	0	0	0	0	0.0238095
hsa-miR-3197	0	0	0	0	0	0	0	0	0	0	0	0	0	0	0	0	0	0	0	0	0	0	0	0	0	0	1	0	0	0	0	0	0	0	0	0	0	0	0	0	0	0	0.0238095
hsa-miR-346	0	0	0	0	0	0	0	1	0	0	0	0	0	0	0	0	0	0	0	0	0	0	0	0	0	0	0	0	0	0	0	0	0	0	0	0	0	0	0	0	0	0	0.0238095
hsa-miR-4255	0	0	0	0	0	0	0	0	0	0	0	0	0	0	0	0	0	0	0	0	0	0	0	0	0	0	0	0	0	0	0	0	0	1	0	0	0	0	0	0	0	0	0.0238095
hsa-miR-498	0	0	0	0	0	0	0	0	0	0	0	0	0	0	0	0	0	0	0	0	0	0	0	0	0	0	0	0	0	0	0	0	1	0	0	0	0	0	0	0	0	0	0.0238095
hsa-miR-523	0	0	0	0	0	0	0	0	0	0	0	0	0	0	0	0	0	0	0	0	0	0	0	0	0	0	0	1	0	0	0	0	0	0	0	0	0	0	0	0	0	0	0.0238095
hsa-miR-524-3p	0	0	0	0	0	0	0	0	0	0	0	0	0	0	0	0	0	0	0	0	0	0	0	0	0	0	0	0	0	0	0	0	0	1	0	0	0	0	0	0	0	0	0.0238095
hsa-miR-572	0	0	0	0	0	0	0	1	0	0	0	0	0	0	0	0	0	0	0	0	0	0	0	0	0	0	0	0	0	0	0	0	0	0	0	0	0	0	0	0	0	0	0.0238095
hsa-miR-588	0	0	0	0	0	0	0	0	0	0	0	1	0	0	0	0	0	0	0	0	0	0	0	0	0	0	0	0	0	0	0	0	0	0	0	0	0	0	0	0	0	0	0.0238095
hsa-miR-609	0	0	0	0	0	0	0	0	0	0	0	0	0	1	0	0	0	0	0	0	0	0	0	0	0	0	0	0	0	0	0	0	0	0	0	0	0	0	0	0	0	0	0.0238095
hsa-miR-612	0	0	0	0	0	0	0	0	0	0	0	0	1	0	0	0	0	0	0	0	0	0	0	0	0	0	0	0	0	0	0	0	0	0	0	0	0	0	0	0	0	0	0.0238095
hsa-miR-657	0	0	0	0	1	0	0	0	0	0	0	0	0	0	0	0	0	0	0	0	0	0	0	0	0	0	0	0	0	0	0	0	0	0	0	0	0	0	0	0	0	0	0.0238095
hsa-miR-96*	0	0	0	0	0	0	0	0	0	0	0	0	0	0	0	0	0	0	0	0	0	0	0	0	0	0	0	0	0	0	0	0	0	0	0	0	0	1	0	0	0	0	0.0238095
hsa-miR-100*	0	0	0	0	0	0	0	0	0	0	0	0	0	0	0	0	0	0	0	0	0	0	0	0	0	0	0	0	0	0	0	0	0	0	0	0	0	0	0	0	0	0	0
hsa-miR-103-as	0	0	0	0	0	0	0	0	0	0	0	0	0	0	0	0	0	0	0	0	0	0	0	0	0	0	0	0	0	0	0	0	0	0	0	0	0	0	0	0	0	0	0
hsa-miR-105*	0	0	0	0	0	0	0	0	0	0	0	0	0	0	0	0	0	0	0	0	0	0	0	0	0	0	0	0	0	0	0	0	0	0	0	0	0	0	0	0	0	0	0
hsa-miR-1181	0	0	0	0	0	0	0	0	0	0	0	0	0	0	0	0	0	0	0	0	0	0	0	0	0	0	0	0	0	0	0	0	0	0	0	0	0	0	0	0	0	0	0
hsa-miR-1182	0	0	0	0	0	0	0	0	0	0	0	0	0	0	0	0	0	0	0	0	0	0	0	0	0	0	0	0	0	0	0	0	0	0	0	0	0	0	0	0	0	0	0
hsa-miR-1183	0	0	0	0	0	0	0	0	0	0	0	0	0	0	0	0	0	0	0	0	0	0	0	0	0	0	0	0	0	0	0	0	0	0	0	0	0	0	0	0	0	0	0
hsa-miR-1184	0	0	0	0	0	0	0	0	0	0	0	0	0	0	0	0	0	0	0	0	0	0	0	0	0	0	0	0	0	0	0	0	0	0	0	0	0	0	0	0	0	0	0
hsa-miR-1200	0	0	0	0	0	0	0	0	0	0	0	0	0	0	0	0	0	0	0	0	0	0	0	0	0	0	0	0	0	0	0	0	0	0	0	0	0	0	0	0	0	0	0
hsa-miR-1202	0	0	0	0	0	0	0	0	0	0	0	0	0	0	0	0	0	0	0	0	0	0	0	0	0	0	0	0	0	0	0	0	0	0	0	0	0	0	0	0	0	0	0
hsa-miR-1203	0	0	0	0	0	0	0	0	0	0	0	0	0	0	0	0	0	0	0	0	0	0	0	0	0	0	0	0	0	0	0	0	0	0	0	0	0	0	0	0	0	0	0
hsa-miR-1204	0	0	0	0	0	0	0	0	0	0	0	0	0	0	0	0	0	0	0	0	0	0	0	0	0	0	0	0	0	0	0	0	0	0	0	0	0	0	0	0	0	0	0
hsa-miR-1205	0	0	0	0	0	0	0	0	0	0	0	0	0	0	0	0	0	0	0	0	0	0	0	0	0	0	0	0	0	0	0	0	0	0	0	0	0	0	0	0	0	0	0
hsa-miR-1206	0	0	0	0	0	0	0	0	0	0	0	0	0	0	0	0	0	0	0	0	0	0	0	0	0	0	0	0	0	0	0	0	0	0	0	0	0	0	0	0	0	0	0
hsa-miR-1207-3p	0	0	0	0	0	0	0	0	0	0	0	0	0	0	0	0	0	0	0	0	0	0	0	0	0	0	0	0	0	0	0	0	0	0	0	0	0	0	0	0	0	0	0
hsa-miR-1207-5p	0	0	0	0	0	0	0	0	0	0	0	0	0	0	0	0	0	0	0	0	0	0	0	0	0	0	0	0	0	0	0	0	0	0	0	0	0	0	0	0	0	0	0
hsa-miR-1208	0	0	0	0	0	0	0	0	0	0	0	0	0	0	0	0	0	0	0	0	0	0	0	0	0	0	0	0	0	0	0	0	0	0	0	0	0	0	0	0	0	0	0
hsa-miR-1231	0	0	0	0	0	0	0	0	0	0	0	0	0	0	0	0	0	0	0	0	0	0	0	0	0	0	0	0	0	0	0	0	0	0	0	0	0	0	0	0	0	0	0
hsa-miR-124*	0	0	0	0	0	0	0	0	0	0	0	0	0	0	0	0	0	0	0	0	0	0	0	0	0	0	0	0	0	0	0	0	0	0	0	0	0	0	0	0	0	0	0
hsa-miR-1243	0	0	0	0	0	0	0	0	0	0	0	0	0	0	0	0	0	0	0	0	0	0	0	0	0	0	0	0	0	0	0	0	0	0	0	0	0	0	0	0	0	0	0
hsa-miR-1253	0	0	0	0	0	0	0	0	0	0	0	0	0	0	0	0	0	0	0	0	0	0	0	0	0	0	0	0	0	0	0	0	0	0	0	0	0	0	0	0	0	0	0
hsa-miR-1257	0	0	0	0	0	0	0	0	0	0	0	0	0	0	0	0	0	0	0	0	0	0	0	0	0	0	0	0	0	0	0	0	0	0	0	0	0	0	0	0	0	0	0
hsa-miR-1261	0	0	0	0	0	0	0	0	0	0	0	0	0	0	0	0	0	0	0	0	0	0	0	0	0	0	0	0	0	0	0	0	0	0	0	0	0	0	0	0	0	0	0
hsa-miR-1263	0	0	0	0	0	0	0	0	0	0	0	0	0	0	0	0	0	0	0	0	0	0	0	0	0	0	0	0	0	0	0	0	0	0	0	0	0	0	0	0	0	0	0
hsa-miR-1265	0	0	0	0	0	0	0	0	0	0	0	0	0	0	0	0	0	0	0	0	0	0	0	0	0	0	0	0	0	0	0	0	0	0	0	0	0	0	0	0	0	0	0
hsa-miR-1272	0	0	0	0	0	0	0	0	0	0	0	0	0	0	0	0	0	0	0	0	0	0	0	0	0	0	0	0	0	0	0	0	0	0	0	0	0	0	0	0	0	0	0
hsa-miR-1273	0	0	0	0	0	0	0	0	0	0	0	0	0	0	0	0	0	0	0	0	0	0	0	0	0	0	0	0	0	0	0	0	0	0	0	0	0	0	0	0	0	0	0
hsa-miR-1274a	0	0	0	0	0	0	0	0	0	0	0	0	0	0	0	0	0	0	0	0	0	0	0	0	0	0	0	0	0	0	0	0	0	0	0	0	0	0	0	0	0	0	0
hsa-miR-1279	0	0	0	0	0	0	0	0	0	0	0	0	0	0	0	0	0	0	0	0	0	0	0	0	0	0	0	0	0	0	0	0	0	0	0	0	0	0	0	0	0	0	0
hsa-miR-1281	0	0	0	0	0	0	0	0	0	0	0	0	0	0	0	0	0	0	0	0	0	0	0	0	0	0	0	0	0	0	0	0	0	0	0	0	0	0	0	0	0	0	0
hsa-miR-1282	0	0	0	0	0	0	0	0	0	0	0	0	0	0	0	0	0	0	0	0	0	0	0	0	0	0	0	0	0	0	0	0	0	0	0	0	0	0	0	0	0	0	0
hsa-miR-1297	0	0	0	0	0	0	0	0	0	0	0	0	0	0	0	0	0	0	0	0	0	0	0	0	0	0	0	0	0	0	0	0	0	0	0	0	0	0	0	0	0	0	0
hsa-miR-130a*	0	0	0	0	0	0	0	0	0	0	0	0	0	0	0	0	0	0	0	0	0	0	0	0	0	0	0	0	0	0	0	0	0	0	0	0	0	0	0	0	0	0	0
hsa-miR-1321	0	0	0	0	0	0	0	0	0	0	0	0	0	0	0	0	0	0	0	0	0	0	0	0	0	0	0	0	0	0	0	0	0	0	0	0	0	0	0	0	0	0	0
hsa-miR-1322	0	0	0	0	0	0	0	0	0	0	0	0	0	0	0	0	0	0	0	0	0	0	0	0	0	0	0	0	0	0	0	0	0	0	0	0	0	0	0	0	0	0	0
hsa-miR-1324	0	0	0	0	0	0	0	0	0	0	0	0	0	0	0	0	0	0	0	0	0	0	0	0	0	0	0	0	0	0	0	0	0	0	0	0	0	0	0	0	0	0	0
hsa-miR-1469	0	0	0	0	0	0	0	0	0	0	0	0	0	0	0	0	0	0	0	0	0	0	0	0	0	0	0	0	0	0	0	0	0	0	0	0	0	0	0	0	0	0	0
hsa-miR-1470	0	0	0	0	0	0	0	0	0	0	0	0	0	0	0	0	0	0	0	0	0	0	0	0	0	0	0	0	0	0	0	0	0	0	0	0	0	0	0	0	0	0	0
hsa-miR-1471	0	0	0	0	0	0	0	0	0	0	0	0	0	0	0	0	0	0	0	0	0	0	0	0	0	0	0	0	0	0	0	0	0	0	0	0	0	0	0	0	0	0	0
hsa-miR-1825	0	0	0	0	0	0	0	0	0	0	0	0	0	0	0	0	0	0	0	0	0	0	0	0	0	0	0	0	0	0	0	0	0	0	0	0	0	0	0	0	0	0	0
hsa-miR-1827	0	0	0	0	0	0	0	0	0	0	0	0	0	0	0	0	0	0	0	0	0	0	0	0	0	0	0	0	0	0	0	0	0	0	0	0	0	0	0	0	0	0	0
hsa-miR-1909	0	0	0	0	0	0	0	0	0	0	0	0	0	0	0	0	0	0	0	0	0	0	0	0	0	0	0	0	0	0	0	0	0	0	0	0	0	0	0	0	0	0	0
hsa-miR-1911*	0	0	0	0	0	0	0	0	0	0	0	0	0	0	0	0	0	0	0	0	0	0	0	0	0	0	0	0	0	0	0	0	0	0	0	0	0	0	0	0	0	0	0
hsa-miR-198	0	0	0	0	0	0	0	0	0	0	0	0	0	0	0	0	0	0	0	0	0	0	0	0	0	0	0	0	0	0	0	0	0	0	0	0	0	0	0	0	0	0	0
hsa-miR-19b-2*	0	0	0	0	0	0	0	0	0	0	0	0	0	0	0	0	0	0	0	0	0	0	0	0	0	0	0	0	0	0	0	0	0	0	0	0	0	0	0	0	0	0	0
hsa-miR-2052	0	0	0	0	0	0	0	0	0	0	0	0	0	0	0	0	0	0	0	0	0	0	0	0	0	0	0	0	0	0	0	0	0	0	0	0	0	0	0	0	0	0	0
hsa-miR-2053	0	0	0	0	0	0	0	0	0	0	0	0	0	0	0	0	0	0	0	0	0	0	0	0	0	0	0	0	0	0	0	0	0	0	0	0	0	0	0	0	0	0	0
hsa-miR-2054	0	0	0	0	0	0	0	0	0	0	0	0	0	0	0	0	0	0	0	0	0	0	0	0	0	0	0	0	0	0	0	0	0	0	0	0	0	0	0	0	0	0	0
hsa-miR-2113	0	0	0	0	0	0	0	0	0	0	0	0	0	0	0	0	0	0	0	0	0	0	0	0	0	0	0	0	0	0	0	0	0	0	0	0	0	0	0	0	0	0	0
hsa-miR-2117	0	0	0	0	0	0	0	0	0	0	0	0	0	0	0	0	0	0	0	0	0	0	0	0	0	0	0	0	0	0	0	0	0	0	0	0	0	0	0	0	0	0	0
hsa-miR-220a	0	0	0	0	0	0	0	0	0	0	0	0	0	0	0	0	0	0	0	0	0	0	0	0	0	0	0	0	0	0	0	0	0	0	0	0	0	0	0	0	0	0	0
hsa-miR-220b	0	0	0	0	0	0	0	0	0	0	0	0	0	0	0	0	0	0	0	0	0	0	0	0	0	0	0	0	0	0	0	0	0	0	0	0	0	0	0	0	0	0	0
hsa-miR-220c	0	0	0	0	0	0	0	0	0	0	0	0	0	0	0	0	0	0	0	0	0	0	0	0	0	0	0	0	0	0	0	0	0	0	0	0	0	0	0	0	0	0	0
hsa-miR-2861	0	0	0	0	0	0	0	0	0	0	0	0	0	0	0	0	0	0	0	0	0	0	0	0	0	0	0	0	0	0	0	0	0	0	0	0	0	0	0	0	0	0	0
hsa-miR-2909	0	0	0	0	0	0	0	0	0	0	0	0	0	0	0	0	0	0	0	0	0	0	0	0	0	0	0	0	0	0	0	0	0	0	0	0	0	0	0	0	0	0	0
hsa-miR-297	0	0	0	0	0	0	0	0	0	0	0	0	0	0	0	0	0	0	0	0	0	0	0	0	0	0	0	0	0	0	0	0	0	0	0	0	0	0	0	0	0	0	0
hsa-miR-298	0	0	0	0	0	0	0	0	0	0	0	0	0	0	0	0	0	0	0	0	0	0	0	0	0	0	0	0	0	0	0	0	0	0	0	0	0	0	0	0	0	0	0
hsa-miR-300	0	0	0	0	0	0	0	0	0	0	0	0	0	0	0	0	0	0	0	0	0	0	0	0	0	0	0	0	0	0	0	0	0	0	0	0	0	0	0	0	0	0	0
hsa-miR-302a	0	0	0	0	0	0	0	0	0	0	0	0	0	0	0	0	0	0	0	0	0	0	0	0	0	0	0	0	0	0	0	0	0	0	0	0	0	0	0	0	0	0	0
hsa-miR-302b	0	0	0	0	0	0	0	0	0	0	0	0	0	0	0	0	0	0	0	0	0	0	0	0	0	0	0	0	0	0	0	0	0	0	0	0	0	0	0	0	0	0	0
hsa-miR-302b*	0	0	0	0	0	0	0	0	0	0	0	0	0	0	0	0	0	0	0	0	0	0	0	0	0	0	0	0	0	0	0	0	0	0	0	0	0	0	0	0	0	0	0
hsa-miR-302c	0	0	0	0	0	0	0	0	0	0	0	0	0	0	0	0	0	0	0	0	0	0	0	0	0	0	0	0	0	0	0	0	0	0	0	0	0	0	0	0	0	0	0
hsa-miR-302c*	0	0	0	0	0	0	0	0	0	0	0	0	0	0	0	0	0	0	0	0	0	0	0	0	0	0	0	0	0	0	0	0	0	0	0	0	0	0	0	0	0	0	0
hsa-miR-302d	0	0	0	0	0	0	0	0	0	0	0	0	0	0	0	0	0	0	0	0	0	0	0	0	0	0	0	0	0	0	0	0	0	0	0	0	0	0	0	0	0	0	0
hsa-miR-302d*	0	0	0	0	0	0	0	0	0	0	0	0	0	0	0	0	0	0	0	0	0	0	0	0	0	0	0	0	0	0	0	0	0	0	0	0	0	0	0	0	0	0	0
hsa-miR-302e	0	0	0	0	0	0	0	0	0	0	0	0	0	0	0	0	0	0	0	0	0	0	0	0	0	0	0	0	0	0	0	0	0	0	0	0	0	0	0	0	0	0	0
hsa-miR-302f	0	0	0	0	0	0	0	0	0	0	0	0	0	0	0	0	0	0	0	0	0	0	0	0	0	0	0	0	0	0	0	0	0	0	0	0	0	0	0	0	0	0	0
hsa-miR-3118	0	0	0	0	0	0	0	0	0	0	0	0	0	0	0	0	0	0	0	0	0	0	0	0	0	0	0	0	0	0	0	0	0	0	0	0	0	0	0	0	0	0	0
hsa-miR-3119	0	0	0	0	0	0	0	0	0	0	0	0	0	0	0	0	0	0	0	0	0	0	0	0	0	0	0	0	0	0	0	0	0	0	0	0	0	0	0	0	0	0	0
hsa-miR-3123	0	0	0	0	0	0	0	0	0	0	0	0	0	0	0	0	0	0	0	0	0	0	0	0	0	0	0	0	0	0	0	0	0	0	0	0	0	0	0	0	0	0	0
hsa-miR-3126-3p	0	0	0	0	0	0	0	0	0	0	0	0	0	0	0	0	0	0	0	0	0	0	0	0	0	0	0	0	0	0	0	0	0	0	0	0	0	0	0	0	0	0	0
hsa-miR-3147	0	0	0	0	0	0	0	0	0	0	0	0	0	0	0	0	0	0	0	0	0	0	0	0	0	0	0	0	0	0	0	0	0	0	0	0	0	0	0	0	0	0	0
hsa-miR-3148	0	0	0	0	0	0	0	0	0	0	0	0	0	0	0	0	0	0	0	0	0	0	0	0	0	0	0	0	0	0	0	0	0	0	0	0	0	0	0	0	0	0	0
hsa-miR-3167	0	0	0	0	0	0	0	0	0	0	0	0	0	0	0	0	0	0	0	0	0	0	0	0	0	0	0	0	0	0	0	0	0	0	0	0	0	0	0	0	0	0	0
hsa-miR-3169	0	0	0	0	0	0	0	0	0	0	0	0	0	0	0	0	0	0	0	0	0	0	0	0	0	0	0	0	0	0	0	0	0	0	0	0	0	0	0	0	0	0	0
hsa-miR-3171	0	0	0	0	0	0	0	0	0	0	0	0	0	0	0	0	0	0	0	0	0	0	0	0	0	0	0	0	0	0	0	0	0	0	0	0	0	0	0	0	0	0	0
hsa-miR-3178	0	0	0	0	0	0	0	0	0	0	0	0	0	0	0	0	0	0	0	0	0	0	0	0	0	0	0	0	0	0	0	0	0	0	0	0	0	0	0	0	0	0	0
hsa-miR-3185	0	0	0	0	0	0	0	0	0	0	0	0	0	0	0	0	0	0	0	0	0	0	0	0	0	0	0	0	0	0	0	0	0	0	0	0	0	0	0	0	0	0	0
hsa-miR-3189	0	0	0	0	0	0	0	0	0	0	0	0	0	0	0	0	0	0	0	0	0	0	0	0	0	0	0	0	0	0	0	0	0	0	0	0	0	0	0	0	0	0	0
hsa-miR-3201	0	0	0	0	0	0	0	0	0	0	0	0	0	0	0	0	0	0	0	0	0	0	0	0	0	0	0	0	0	0	0	0	0	0	0	0	0	0	0	0	0	0	0
hsa-miR-325	0	0	0	0	0	0	0	0	0	0	0	0	0	0	0	0	0	0	0	0	0	0	0	0	0	0	0	0	0	0	0	0	0	0	0	0	0	0	0	0	0	0	0
hsa-miR-367	0	0	0	0	0	0	0	0	0	0	0	0	0	0	0	0	0	0	0	0	0	0	0	0	0	0	0	0	0	0	0	0	0	0	0	0	0	0	0	0	0	0	0
hsa-miR-367*	0	0	0	0	0	0	0	0	0	0	0	0	0	0	0	0	0	0	0	0	0	0	0	0	0	0	0	0	0	0	0	0	0	0	0	0	0	0	0	0	0	0	0
hsa-miR-371-3p	0	0	0	0	0	0	0	0	0	0	0	0	0	0	0	0	0	0	0	0	0	0	0	0	0	0	0	0	0	0	0	0	0	0	0	0	0	0	0	0	0	0	0
hsa-miR-373*	0	0	0	0	0	0	0	0	0	0	0	0	0	0	0	0	0	0	0	0	0	0	0	0	0	0	0	0	0	0	0	0	0	0	0	0	0	0	0	0	0	0	0
hsa-miR-384	0	0	0	0	0	0	0	0	0	0	0	0	0	0	0	0	0	0	0	0	0	0	0	0	0	0	0	0	0	0	0	0	0	0	0	0	0	0	0	0	0	0	0
hsa-miR-4251	0	0	0	0	0	0	0	0	0	0	0	0	0	0	0	0	0	0	0	0	0	0	0	0	0	0	0	0	0	0	0	0	0	0	0	0	0	0	0	0	0	0	0
hsa-miR-4252	0	0	0	0	0	0	0	0	0	0	0	0	0	0	0	0	0	0	0	0	0	0	0	0	0	0	0	0	0	0	0	0	0	0	0	0	0	0	0	0	0	0	0
hsa-miR-4253	0	0	0	0	0	0	0	0	0	0	0	0	0	0	0	0	0	0	0	0	0	0	0	0	0	0	0	0	0	0	0	0	0	0	0	0	0	0	0	0	0	0	0
hsa-miR-4254	0	0	0	0	0	0	0	0	0	0	0	0	0	0	0	0	0	0	0	0	0	0	0	0	0	0	0	0	0	0	0	0	0	0	0	0	0	0	0	0	0	0	0
hsa-miR-4256	0	0	0	0	0	0	0	0	0	0	0	0	0	0	0	0	0	0	0	0	0	0	0	0	0	0	0	0	0	0	0	0	0	0	0	0	0	0	0	0	0	0	0
hsa-miR-4257	0	0	0	0	0	0	0	0	0	0	0	0	0	0	0	0	0	0	0	0	0	0	0	0	0	0	0	0	0	0	0	0	0	0	0	0	0	0	0	0	0	0	0
hsa-miR-4258	0	0	0	0	0	0	0	0	0	0	0	0	0	0	0	0	0	0	0	0	0	0	0	0	0	0	0	0	0	0	0	0	0	0	0	0	0	0	0	0	0	0	0
hsa-miR-4259	0	0	0	0	0	0	0	0	0	0	0	0	0	0	0	0	0	0	0	0	0	0	0	0	0	0	0	0	0	0	0	0	0	0	0	0	0	0	0	0	0	0	0
hsa-miR-4260	0	0	0	0	0	0	0	0	0	0	0	0	0	0	0	0	0	0	0	0	0	0	0	0	0	0	0	0	0	0	0	0	0	0	0	0	0	0	0	0	0	0	0
hsa-miR-4261	0	0	0	0	0	0	0	0	0	0	0	0	0	0	0	0	0	0	0	0	0	0	0	0	0	0	0	0	0	0	0	0	0	0	0	0	0	0	0	0	0	0	0
hsa-miR-4262	0	0	0	0	0	0	0	0	0	0	0	0	0	0	0	0	0	0	0	0	0	0	0	0	0	0	0	0	0	0	0	0	0	0	0	0	0	0	0	0	0	0	0
hsa-miR-4263	0	0	0	0	0	0	0	0	0	0	0	0	0	0	0	0	0	0	0	0	0	0	0	0	0	0	0	0	0	0	0	0	0	0	0	0	0	0	0	0	0	0	0
hsa-miR-4264	0	0	0	0	0	0	0	0	0	0	0	0	0	0	0	0	0	0	0	0	0	0	0	0	0	0	0	0	0	0	0	0	0	0	0	0	0	0	0	0	0	0	0
hsa-miR-4265	0	0	0	0	0	0	0	0	0	0	0	0	0	0	0	0	0	0	0	0	0	0	0	0	0	0	0	0	0	0	0	0	0	0	0	0	0	0	0	0	0	0	0
hsa-miR-4266	0	0	0	0	0	0	0	0	0	0	0	0	0	0	0	0	0	0	0	0	0	0	0	0	0	0	0	0	0	0	0	0	0	0	0	0	0	0	0	0	0	0	0
hsa-miR-4267	0	0	0	0	0	0	0	0	0	0	0	0	0	0	0	0	0	0	0	0	0	0	0	0	0	0	0	0	0	0	0	0	0	0	0	0	0	0	0	0	0	0	0
hsa-miR-4268	0	0	0	0	0	0	0	0	0	0	0	0	0	0	0	0	0	0	0	0	0	0	0	0	0	0	0	0	0	0	0	0	0	0	0	0	0	0	0	0	0	0	0
hsa-miR-4269	0	0	0	0	0	0	0	0	0	0	0	0	0	0	0	0	0	0	0	0	0	0	0	0	0	0	0	0	0	0	0	0	0	0	0	0	0	0	0	0	0	0	0
hsa-miR-4270	0	0	0	0	0	0	0	0	0	0	0	0	0	0	0	0	0	0	0	0	0	0	0	0	0	0	0	0	0	0	0	0	0	0	0	0	0	0	0	0	0	0	0
hsa-miR-4271	0	0	0	0	0	0	0	0	0	0	0	0	0	0	0	0	0	0	0	0	0	0	0	0	0	0	0	0	0	0	0	0	0	0	0	0	0	0	0	0	0	0	0
hsa-miR-4272	0	0	0	0	0	0	0	0	0	0	0	0	0	0	0	0	0	0	0	0	0	0	0	0	0	0	0	0	0	0	0	0	0	0	0	0	0	0	0	0	0	0	0
hsa-miR-4273	0	0	0	0	0	0	0	0	0	0	0	0	0	0	0	0	0	0	0	0	0	0	0	0	0	0	0	0	0	0	0	0	0	0	0	0	0	0	0	0	0	0	0
hsa-miR-4274	0	0	0	0	0	0	0	0	0	0	0	0	0	0	0	0	0	0	0	0	0	0	0	0	0	0	0	0	0	0	0	0	0	0	0	0	0	0	0	0	0	0	0
hsa-miR-4275	0	0	0	0	0	0	0	0	0	0	0	0	0	0	0	0	0	0	0	0	0	0	0	0	0	0	0	0	0	0	0	0	0	0	0	0	0	0	0	0	0	0	0
hsa-miR-4276	0	0	0	0	0	0	0	0	0	0	0	0	0	0	0	0	0	0	0	0	0	0	0	0	0	0	0	0	0	0	0	0	0	0	0	0	0	0	0	0	0	0	0
hsa-miR-4277	0	0	0	0	0	0	0	0	0	0	0	0	0	0	0	0	0	0	0	0	0	0	0	0	0	0	0	0	0	0	0	0	0	0	0	0	0	0	0	0	0	0	0
hsa-miR-4278	0	0	0	0	0	0	0	0	0	0	0	0	0	0	0	0	0	0	0	0	0	0	0	0	0	0	0	0	0	0	0	0	0	0	0	0	0	0	0	0	0	0	0
hsa-miR-4279	0	0	0	0	0	0	0	0	0	0	0	0	0	0	0	0	0	0	0	0	0	0	0	0	0	0	0	0	0	0	0	0	0	0	0	0	0	0	0	0	0	0	0
hsa-miR-4280	0	0	0	0	0	0	0	0	0	0	0	0	0	0	0	0	0	0	0	0	0	0	0	0	0	0	0	0	0	0	0	0	0	0	0	0	0	0	0	0	0	0	0
hsa-miR-4281	0	0	0	0	0	0	0	0	0	0	0	0	0	0	0	0	0	0	0	0	0	0	0	0	0	0	0	0	0	0	0	0	0	0	0	0	0	0	0	0	0	0	0
hsa-miR-4282	0	0	0	0	0	0	0	0	0	0	0	0	0	0	0	0	0	0	0	0	0	0	0	0	0	0	0	0	0	0	0	0	0	0	0	0	0	0	0	0	0	0	0
hsa-miR-4283	0	0	0	0	0	0	0	0	0	0	0	0	0	0	0	0	0	0	0	0	0	0	0	0	0	0	0	0	0	0	0	0	0	0	0	0	0	0	0	0	0	0	0
hsa-miR-4285	0	0	0	0	0	0	0	0	0	0	0	0	0	0	0	0	0	0	0	0	0	0	0	0	0	0	0	0	0	0	0	0	0	0	0	0	0	0	0	0	0	0	0
hsa-miR-4287	0	0	0	0	0	0	0	0	0	0	0	0	0	0	0	0	0	0	0	0	0	0	0	0	0	0	0	0	0	0	0	0	0	0	0	0	0	0	0	0	0	0	0
hsa-miR-4288	0	0	0	0	0	0	0	0	0	0	0	0	0	0	0	0	0	0	0	0	0	0	0	0	0	0	0	0	0	0	0	0	0	0	0	0	0	0	0	0	0	0	0
hsa-miR-4289	0	0	0	0	0	0	0	0	0	0	0	0	0	0	0	0	0	0	0	0	0	0	0	0	0	0	0	0	0	0	0	0	0	0	0	0	0	0	0	0	0	0	0
hsa-miR-4290	0	0	0	0	0	0	0	0	0	0	0	0	0	0	0	0	0	0	0	0	0	0	0	0	0	0	0	0	0	0	0	0	0	0	0	0	0	0	0	0	0	0	0
hsa-miR-4291	0	0	0	0	0	0	0	0	0	0	0	0	0	0	0	0	0	0	0	0	0	0	0	0	0	0	0	0	0	0	0	0	0	0	0	0	0	0	0	0	0	0	0
hsa-miR-4292	0	0	0	0	0	0	0	0	0	0	0	0	0	0	0	0	0	0	0	0	0	0	0	0	0	0	0	0	0	0	0	0	0	0	0	0	0	0	0	0	0	0	0
hsa-miR-4293	0	0	0	0	0	0	0	0	0	0	0	0	0	0	0	0	0	0	0	0	0	0	0	0	0	0	0	0	0	0	0	0	0	0	0	0	0	0	0	0	0	0	0
hsa-miR-4294	0	0	0	0	0	0	0	0	0	0	0	0	0	0	0	0	0	0	0	0	0	0	0	0	0	0	0	0	0	0	0	0	0	0	0	0	0	0	0	0	0	0	0
hsa-miR-4295	0	0	0	0	0	0	0	0	0	0	0	0	0	0	0	0	0	0	0	0	0	0	0	0	0	0	0	0	0	0	0	0	0	0	0	0	0	0	0	0	0	0	0
hsa-miR-4296	0	0	0	0	0	0	0	0	0	0	0	0	0	0	0	0	0	0	0	0	0	0	0	0	0	0	0	0	0	0	0	0	0	0	0	0	0	0	0	0	0	0	0
hsa-miR-4297	0	0	0	0	0	0	0	0	0	0	0	0	0	0	0	0	0	0	0	0	0	0	0	0	0	0	0	0	0	0	0	0	0	0	0	0	0	0	0	0	0	0	0
hsa-miR-4298	0	0	0	0	0	0	0	0	0	0	0	0	0	0	0	0	0	0	0	0	0	0	0	0	0	0	0	0	0	0	0	0	0	0	0	0	0	0	0	0	0	0	0
hsa-miR-4299	0	0	0	0	0	0	0	0	0	0	0	0	0	0	0	0	0	0	0	0	0	0	0	0	0	0	0	0	0	0	0	0	0	0	0	0	0	0	0	0	0	0	0
hsa-miR-4300	0	0	0	0	0	0	0	0	0	0	0	0	0	0	0	0	0	0	0	0	0	0	0	0	0	0	0	0	0	0	0	0	0	0	0	0	0	0	0	0	0	0	0
hsa-miR-4301	0	0	0	0	0	0	0	0	0	0	0	0	0	0	0	0	0	0	0	0	0	0	0	0	0	0	0	0	0	0	0	0	0	0	0	0	0	0	0	0	0	0	0
hsa-miR-4302	0	0	0	0	0	0	0	0	0	0	0	0	0	0	0	0	0	0	0	0	0	0	0	0	0	0	0	0	0	0	0	0	0	0	0	0	0	0	0	0	0	0	0
hsa-miR-4303	0	0	0	0	0	0	0	0	0	0	0	0	0	0	0	0	0	0	0	0	0	0	0	0	0	0	0	0	0	0	0	0	0	0	0	0	0	0	0	0	0	0	0
hsa-miR-4304	0	0	0	0	0	0	0	0	0	0	0	0	0	0	0	0	0	0	0	0	0	0	0	0	0	0	0	0	0	0	0	0	0	0	0	0	0	0	0	0	0	0	0
hsa-miR-4305	0	0	0	0	0	0	0	0	0	0	0	0	0	0	0	0	0	0	0	0	0	0	0	0	0	0	0	0	0	0	0	0	0	0	0	0	0	0	0	0	0	0	0
hsa-miR-4307	0	0	0	0	0	0	0	0	0	0	0	0	0	0	0	0	0	0	0	0	0	0	0	0	0	0	0	0	0	0	0	0	0	0	0	0	0	0	0	0	0	0	0
hsa-miR-4308	0	0	0	0	0	0	0	0	0	0	0	0	0	0	0	0	0	0	0	0	0	0	0	0	0	0	0	0	0	0	0	0	0	0	0	0	0	0	0	0	0	0	0
hsa-miR-4309	0	0	0	0	0	0	0	0	0	0	0	0	0	0	0	0	0	0	0	0	0	0	0	0	0	0	0	0	0	0	0	0	0	0	0	0	0	0	0	0	0	0	0
hsa-miR-4310	0	0	0	0	0	0	0	0	0	0	0	0	0	0	0	0	0	0	0	0	0	0	0	0	0	0	0	0	0	0	0	0	0	0	0	0	0	0	0	0	0	0	0
hsa-miR-4311	0	0	0	0	0	0	0	0	0	0	0	0	0	0	0	0	0	0	0	0	0	0	0	0	0	0	0	0	0	0	0	0	0	0	0	0	0	0	0	0	0	0	0
hsa-miR-4312	0	0	0	0	0	0	0	0	0	0	0	0	0	0	0	0	0	0	0	0	0	0	0	0	0	0	0	0	0	0	0	0	0	0	0	0	0	0	0	0	0	0	0
hsa-miR-4313	0	0	0	0	0	0	0	0	0	0	0	0	0	0	0	0	0	0	0	0	0	0	0	0	0	0	0	0	0	0	0	0	0	0	0	0	0	0	0	0	0	0	0
hsa-miR-4314	0	0	0	0	0	0	0	0	0	0	0	0	0	0	0	0	0	0	0	0	0	0	0	0	0	0	0	0	0	0	0	0	0	0	0	0	0	0	0	0	0	0	0
hsa-miR-4315	0	0	0	0	0	0	0	0	0	0	0	0	0	0	0	0	0	0	0	0	0	0	0	0	0	0	0	0	0	0	0	0	0	0	0	0	0	0	0	0	0	0	0
hsa-miR-4316	0	0	0	0	0	0	0	0	0	0	0	0	0	0	0	0	0	0	0	0	0	0	0	0	0	0	0	0	0	0	0	0	0	0	0	0	0	0	0	0	0	0	0
hsa-miR-4317	0	0	0	0	0	0	0	0	0	0	0	0	0	0	0	0	0	0	0	0	0	0	0	0	0	0	0	0	0	0	0	0	0	0	0	0	0	0	0	0	0	0	0
hsa-miR-4318	0	0	0	0	0	0	0	0	0	0	0	0	0	0	0	0	0	0	0	0	0	0	0	0	0	0	0	0	0	0	0	0	0	0	0	0	0	0	0	0	0	0	0
hsa-miR-4319	0	0	0	0	0	0	0	0	0	0	0	0	0	0	0	0	0	0	0	0	0	0	0	0	0	0	0	0	0	0	0	0	0	0	0	0	0	0	0	0	0	0	0
hsa-miR-4320	0	0	0	0	0	0	0	0	0	0	0	0	0	0	0	0	0	0	0	0	0	0	0	0	0	0	0	0	0	0	0	0	0	0	0	0	0	0	0	0	0	0	0
hsa-miR-4321	0	0	0	0	0	0	0	0	0	0	0	0	0	0	0	0	0	0	0	0	0	0	0	0	0	0	0	0	0	0	0	0	0	0	0	0	0	0	0	0	0	0	0
hsa-miR-4322	0	0	0	0	0	0	0	0	0	0	0	0	0	0	0	0	0	0	0	0	0	0	0	0	0	0	0	0	0	0	0	0	0	0	0	0	0	0	0	0	0	0	0
hsa-miR-4324	0	0	0	0	0	0	0	0	0	0	0	0	0	0	0	0	0	0	0	0	0	0	0	0	0	0	0	0	0	0	0	0	0	0	0	0	0	0	0	0	0	0	0
hsa-miR-4325	0	0	0	0	0	0	0	0	0	0	0	0	0	0	0	0	0	0	0	0	0	0	0	0	0	0	0	0	0	0	0	0	0	0	0	0	0	0	0	0	0	0	0
hsa-miR-4327	0	0	0	0	0	0	0	0	0	0	0	0	0	0	0	0	0	0	0	0	0	0	0	0	0	0	0	0	0	0	0	0	0	0	0	0	0	0	0	0	0	0	0
hsa-miR-4328	0	0	0	0	0	0	0	0	0	0	0	0	0	0	0	0	0	0	0	0	0	0	0	0	0	0	0	0	0	0	0	0	0	0	0	0	0	0	0	0	0	0	0
hsa-miR-4329	0	0	0	0	0	0	0	0	0	0	0	0	0	0	0	0	0	0	0	0	0	0	0	0	0	0	0	0	0	0	0	0	0	0	0	0	0	0	0	0	0	0	0
hsa-miR-4330	0	0	0	0	0	0	0	0	0	0	0	0	0	0	0	0	0	0	0	0	0	0	0	0	0	0	0	0	0	0	0	0	0	0	0	0	0	0	0	0	0	0	0
hsa-miR-448	0	0	0	0	0	0	0	0	0	0	0	0	0	0	0	0	0	0	0	0	0	0	0	0	0	0	0	0	0	0	0	0	0	0	0	0	0	0	0	0	0	0	0
hsa-miR-449b*	0	0	0	0	0	0	0	0	0	0	0	0	0	0	0	0	0	0	0	0	0	0	0	0	0	0	0	0	0	0	0	0	0	0	0	0	0	0	0	0	0	0	0
hsa-miR-449c*	0	0	0	0	0	0	0	0	0	0	0	0	0	0	0	0	0	0	0	0	0	0	0	0	0	0	0	0	0	0	0	0	0	0	0	0	0	0	0	0	0	0	0
hsa-miR-466	0	0	0	0	0	0	0	0	0	0	0	0	0	0	0	0	0	0	0	0	0	0	0	0	0	0	0	0	0	0	0	0	0	0	0	0	0	0	0	0	0	0	0
hsa-miR-488*	0	0	0	0	0	0	0	0	0	0	0	0	0	0	0	0	0	0	0	0	0	0	0	0	0	0	0	0	0	0	0	0	0	0	0	0	0	0	0	0	0	0	0
hsa-miR-492	0	0	0	0	0	0	0	0	0	0	0	0	0	0	0	0	0	0	0	0	0	0	0	0	0	0	0	0	0	0	0	0	0	0	0	0	0	0	0	0	0	0	0
hsa-miR-507	0	0	0	0	0	0	0	0	0	0	0	0	0	0	0	0	0	0	0	0	0	0	0	0	0	0	0	0	0	0	0	0	0	0	0	0	0	0	0	0	0	0	0
hsa-miR-508-5p	0	0	0	0	0	0	0	0	0	0	0	0	0	0	0	0	0	0	0	0	0	0	0	0	0	0	0	0	0	0	0	0	0	0	0	0	0	0	0	0	0	0	0
hsa-miR-510	0	0	0	0	0	0	0	0	0	0	0	0	0	0	0	0	0	0	0	0	0	0	0	0	0	0	0	0	0	0	0	0	0	0	0	0	0	0	0	0	0	0	0
hsa-miR-513b	0	0	0	0	0	0	0	0	0	0	0	0	0	0	0	0	0	0	0	0	0	0	0	0	0	0	0	0	0	0	0	0	0	0	0	0	0	0	0	0	0	0	0
hsa-miR-514b-5p	0	0	0	0	0	0	0	0	0	0	0	0	0	0	0	0	0	0	0	0	0	0	0	0	0	0	0	0	0	0	0	0	0	0	0	0	0	0	0	0	0	0	0
hsa-miR-516a-3p	0	0	0	0	0	0	0	0	0	0	0	0	0	0	0	0	0	0	0	0	0	0	0	0	0	0	0	0	0	0	0	0	0	0	0	0	0	0	0	0	0	0	0
hsa-miR-516b*	0	0	0	0	0	0	0	0	0	0	0	0	0	0	0	0	0	0	0	0	0	0	0	0	0	0	0	0	0	0	0	0	0	0	0	0	0	0	0	0	0	0	0
hsa-miR-518c*	0	0	0	0	0	0	0	0	0	0	0	0	0	0	0	0	0	0	0	0	0	0	0	0	0	0	0	0	0	0	0	0	0	0	0	0	0	0	0	0	0	0	0
hsa-miR-518f*	0	0	0	0	0	0	0	0	0	0	0	0	0	0	0	0	0	0	0	0	0	0	0	0	0	0	0	0	0	0	0	0	0	0	0	0	0	0	0	0	0	0	0
hsa-miR-519e	0	0	0	0	0	0	0	0	0	0	0	0	0	0	0	0	0	0	0	0	0	0	0	0	0	0	0	0	0	0	0	0	0	0	0	0	0	0	0	0	0	0	0
hsa-miR-519e*	0	0	0	0	0	0	0	0	0	0	0	0	0	0	0	0	0	0	0	0	0	0	0	0	0	0	0	0	0	0	0	0	0	0	0	0	0	0	0	0	0	0	0
hsa-miR-520d-5p	0	0	0	0	0	0	0	0	0	0	0	0	0	0	0	0	0	0	0	0	0	0	0	0	0	0	0	0	0	0	0	0	0	0	0	0	0	0	0	0	0	0	0
hsa-miR-520e	0	0	0	0	0	0	0	0	0	0	0	0	0	0	0	0	0	0	0	0	0	0	0	0	0	0	0	0	0	0	0	0	0	0	0	0	0	0	0	0	0	0	0
hsa-miR-521	0	0	0	0	0	0	0	0	0	0	0	0	0	0	0	0	0	0	0	0	0	0	0	0	0	0	0	0	0	0	0	0	0	0	0	0	0	0	0	0	0	0	0
hsa-miR-525-3p	0	0	0	0	0	0	0	0	0	0	0	0	0	0	0	0	0	0	0	0	0	0	0	0	0	0	0	0	0	0	0	0	0	0	0	0	0	0	0	0	0	0	0
hsa-miR-526b*	0	0	0	0	0	0	0	0	0	0	0	0	0	0	0	0	0	0	0	0	0	0	0	0	0	0	0	0	0	0	0	0	0	0	0	0	0	0	0	0	0	0	0
hsa-miR-544	0	0	0	0	0	0	0	0	0	0	0	0	0	0	0	0	0	0	0	0	0	0	0	0	0	0	0	0	0	0	0	0	0	0	0	0	0	0	0	0	0	0	0
hsa-miR-548m	0	0	0	0	0	0	0	0	0	0	0	0	0	0	0	0	0	0	0	0	0	0	0	0	0	0	0	0	0	0	0	0	0	0	0	0	0	0	0	0	0	0	0
hsa-miR-553	0	0	0	0	0	0	0	0	0	0	0	0	0	0	0	0	0	0	0	0	0	0	0	0	0	0	0	0	0	0	0	0	0	0	0	0	0	0	0	0	0	0	0
hsa-miR-554	0	0	0	0	0	0	0	0	0	0	0	0	0	0	0	0	0	0	0	0	0	0	0	0	0	0	0	0	0	0	0	0	0	0	0	0	0	0	0	0	0	0	0
hsa-miR-555	0	0	0	0	0	0	0	0	0	0	0	0	0	0	0	0	0	0	0	0	0	0	0	0	0	0	0	0	0	0	0	0	0	0	0	0	0	0	0	0	0	0	0
hsa-miR-557	0	0	0	0	0	0	0	0	0	0	0	0	0	0	0	0	0	0	0	0	0	0	0	0	0	0	0	0	0	0	0	0	0	0	0	0	0	0	0	0	0	0	0
hsa-miR-558	0	0	0	0	0	0	0	0	0	0	0	0	0	0	0	0	0	0	0	0	0	0	0	0	0	0	0	0	0	0	0	0	0	0	0	0	0	0	0	0	0	0	0
hsa-miR-559	0	0	0	0	0	0	0	0	0	0	0	0	0	0	0	0	0	0	0	0	0	0	0	0	0	0	0	0	0	0	0	0	0	0	0	0	0	0	0	0	0	0	0
hsa-miR-561	0	0	0	0	0	0	0	0	0	0	0	0	0	0	0	0	0	0	0	0	0	0	0	0	0	0	0	0	0	0	0	0	0	0	0	0	0	0	0	0	0	0	0
hsa-miR-562	0	0	0	0	0	0	0	0	0	0	0	0	0	0	0	0	0	0	0	0	0	0	0	0	0	0	0	0	0	0	0	0	0	0	0	0	0	0	0	0	0	0	0
hsa-miR-563	0	0	0	0	0	0	0	0	0	0	0	0	0	0	0	0	0	0	0	0	0	0	0	0	0	0	0	0	0	0	0	0	0	0	0	0	0	0	0	0	0	0	0
hsa-miR-564	0	0	0	0	0	0	0	0	0	0	0	0	0	0	0	0	0	0	0	0	0	0	0	0	0	0	0	0	0	0	0	0	0	0	0	0	0	0	0	0	0	0	0
hsa-miR-566	0	0	0	0	0	0	0	0	0	0	0	0	0	0	0	0	0	0	0	0	0	0	0	0	0	0	0	0	0	0	0	0	0	0	0	0	0	0	0	0	0	0	0
hsa-miR-567	0	0	0	0	0	0	0	0	0	0	0	0	0	0	0	0	0	0	0	0	0	0	0	0	0	0	0	0	0	0	0	0	0	0	0	0	0	0	0	0	0	0	0
hsa-miR-568	0	0	0	0	0	0	0	0	0	0	0	0	0	0	0	0	0	0	0	0	0	0	0	0	0	0	0	0	0	0	0	0	0	0	0	0	0	0	0	0	0	0	0
hsa-miR-569	0	0	0	0	0	0	0	0	0	0	0	0	0	0	0	0	0	0	0	0	0	0	0	0	0	0	0	0	0	0	0	0	0	0	0	0	0	0	0	0	0	0	0
hsa-miR-571	0	0	0	0	0	0	0	0	0	0	0	0	0	0	0	0	0	0	0	0	0	0	0	0	0	0	0	0	0	0	0	0	0	0	0	0	0	0	0	0	0	0	0
hsa-miR-573	0	0	0	0	0	0	0	0	0	0	0	0	0	0	0	0	0	0	0	0	0	0	0	0	0	0	0	0	0	0	0	0	0	0	0	0	0	0	0	0	0	0	0
hsa-miR-575	0	0	0	0	0	0	0	0	0	0	0	0	0	0	0	0	0	0	0	0	0	0	0	0	0	0	0	0	0	0	0	0	0	0	0	0	0	0	0	0	0	0	0
hsa-miR-583	0	0	0	0	0	0	0	0	0	0	0	0	0	0	0	0	0	0	0	0	0	0	0	0	0	0	0	0	0	0	0	0	0	0	0	0	0	0	0	0	0	0	0
hsa-miR-587	0	0	0	0	0	0	0	0	0	0	0	0	0	0	0	0	0	0	0	0	0	0	0	0	0	0	0	0	0	0	0	0	0	0	0	0	0	0	0	0	0	0	0
hsa-miR-591	0	0	0	0	0	0	0	0	0	0	0	0	0	0	0	0	0	0	0	0	0	0	0	0	0	0	0	0	0	0	0	0	0	0	0	0	0	0	0	0	0	0	0
hsa-miR-593	0	0	0	0	0	0	0	0	0	0	0	0	0	0	0	0	0	0	0	0	0	0	0	0	0	0	0	0	0	0	0	0	0	0	0	0	0	0	0	0	0	0	0
hsa-miR-593*	0	0	0	0	0	0	0	0	0	0	0	0	0	0	0	0	0	0	0	0	0	0	0	0	0	0	0	0	0	0	0	0	0	0	0	0	0	0	0	0	0	0	0
hsa-miR-595	0	0	0	0	0	0	0	0	0	0	0	0	0	0	0	0	0	0	0	0	0	0	0	0	0	0	0	0	0	0	0	0	0	0	0	0	0	0	0	0	0	0	0
hsa-miR-596	0	0	0	0	0	0	0	0	0	0	0	0	0	0	0	0	0	0	0	0	0	0	0	0	0	0	0	0	0	0	0	0	0	0	0	0	0	0	0	0	0	0	0
hsa-miR-599	0	0	0	0	0	0	0	0	0	0	0	0	0	0	0	0	0	0	0	0	0	0	0	0	0	0	0	0	0	0	0	0	0	0	0	0	0	0	0	0	0	0	0
hsa-miR-601	0	0	0	0	0	0	0	0	0	0	0	0	0	0	0	0	0	0	0	0	0	0	0	0	0	0	0	0	0	0	0	0	0	0	0	0	0	0	0	0	0	0	0
hsa-miR-603	0	0	0	0	0	0	0	0	0	0	0	0	0	0	0	0	0	0	0	0	0	0	0	0	0	0	0	0	0	0	0	0	0	0	0	0	0	0	0	0	0	0	0
hsa-miR-604	0	0	0	0	0	0	0	0	0	0	0	0	0	0	0	0	0	0	0	0	0	0	0	0	0	0	0	0	0	0	0	0	0	0	0	0	0	0	0	0	0	0	0
hsa-miR-606	0	0	0	0	0	0	0	0	0	0	0	0	0	0	0	0	0	0	0	0	0	0	0	0	0	0	0	0	0	0	0	0	0	0	0	0	0	0	0	0	0	0	0
hsa-miR-608	0	0	0	0	0	0	0	0	0	0	0	0	0	0	0	0	0	0	0	0	0	0	0	0	0	0	0	0	0	0	0	0	0	0	0	0	0	0	0	0	0	0	0
hsa-miR-611	0	0	0	0	0	0	0	0	0	0	0	0	0	0	0	0	0	0	0	0	0	0	0	0	0	0	0	0	0	0	0	0	0	0	0	0	0	0	0	0	0	0	0
hsa-miR-613	0	0	0	0	0	0	0	0	0	0	0	0	0	0	0	0	0	0	0	0	0	0	0	0	0	0	0	0	0	0	0	0	0	0	0	0	0	0	0	0	0	0	0
hsa-miR-614	0	0	0	0	0	0	0	0	0	0	0	0	0	0	0	0	0	0	0	0	0	0	0	0	0	0	0	0	0	0	0	0	0	0	0	0	0	0	0	0	0	0	0
hsa-miR-619	0	0	0	0	0	0	0	0	0	0	0	0	0	0	0	0	0	0	0	0	0	0	0	0	0	0	0	0	0	0	0	0	0	0	0	0	0	0	0	0	0	0	0
hsa-miR-620	0	0	0	0	0	0	0	0	0	0	0	0	0	0	0	0	0	0	0	0	0	0	0	0	0	0	0	0	0	0	0	0	0	0	0	0	0	0	0	0	0	0	0
hsa-miR-621	0	0	0	0	0	0	0	0	0	0	0	0	0	0	0	0	0	0	0	0	0	0	0	0	0	0	0	0	0	0	0	0	0	0	0	0	0	0	0	0	0	0	0
hsa-miR-623	0	0	0	0	0	0	0	0	0	0	0	0	0	0	0	0	0	0	0	0	0	0	0	0	0	0	0	0	0	0	0	0	0	0	0	0	0	0	0	0	0	0	0
hsa-miR-626	0	0	0	0	0	0	0	0	0	0	0	0	0	0	0	0	0	0	0	0	0	0	0	0	0	0	0	0	0	0	0	0	0	0	0	0	0	0	0	0	0	0	0
hsa-miR-630	0	0	0	0	0	0	0	0	0	0	0	0	0	0	0	0	0	0	0	0	0	0	0	0	0	0	0	0	0	0	0	0	0	0	0	0	0	0	0	0	0	0	0
hsa-miR-631	0	0	0	0	0	0	0	0	0	0	0	0	0	0	0	0	0	0	0	0	0	0	0	0	0	0	0	0	0	0	0	0	0	0	0	0	0	0	0	0	0	0	0
hsa-miR-633	0	0	0	0	0	0	0	0	0	0	0	0	0	0	0	0	0	0	0	0	0	0	0	0	0	0	0	0	0	0	0	0	0	0	0	0	0	0	0	0	0	0	0
hsa-miR-634	0	0	0	0	0	0	0	0	0	0	0	0	0	0	0	0	0	0	0	0	0	0	0	0	0	0	0	0	0	0	0	0	0	0	0	0	0	0	0	0	0	0	0
hsa-miR-635	0	0	0	0	0	0	0	0	0	0	0	0	0	0	0	0	0	0	0	0	0	0	0	0	0	0	0	0	0	0	0	0	0	0	0	0	0	0	0	0	0	0	0
hsa-miR-637	0	0	0	0	0	0	0	0	0	0	0	0	0	0	0	0	0	0	0	0	0	0	0	0	0	0	0	0	0	0	0	0	0	0	0	0	0	0	0	0	0	0	0
hsa-miR-638	0	0	0	0	0	0	0	0	0	0	0	0	0	0	0	0	0	0	0	0	0	0	0	0	0	0	0	0	0	0	0	0	0	0	0	0	0	0	0	0	0	0	0
hsa-miR-639	0	0	0	0	0	0	0	0	0	0	0	0	0	0	0	0	0	0	0	0	0	0	0	0	0	0	0	0	0	0	0	0	0	0	0	0	0	0	0	0	0	0	0
hsa-miR-640	0	0	0	0	0	0	0	0	0	0	0	0	0	0	0	0	0	0	0	0	0	0	0	0	0	0	0	0	0	0	0	0	0	0	0	0	0	0	0	0	0	0	0
hsa-miR-644	0	0	0	0	0	0	0	0	0	0	0	0	0	0	0	0	0	0	0	0	0	0	0	0	0	0	0	0	0	0	0	0	0	0	0	0	0	0	0	0	0	0	0
hsa-miR-645	0	0	0	0	0	0	0	0	0	0	0	0	0	0	0	0	0	0	0	0	0	0	0	0	0	0	0	0	0	0	0	0	0	0	0	0	0	0	0	0	0	0	0
hsa-miR-646	0	0	0	0	0	0	0	0	0	0	0	0	0	0	0	0	0	0	0	0	0	0	0	0	0	0	0	0	0	0	0	0	0	0	0	0	0	0	0	0	0	0	0
hsa-miR-647	0	0	0	0	0	0	0	0	0	0	0	0	0	0	0	0	0	0	0	0	0	0	0	0	0	0	0	0	0	0	0	0	0	0	0	0	0	0	0	0	0	0	0
hsa-miR-648	0	0	0	0	0	0	0	0	0	0	0	0	0	0	0	0	0	0	0	0	0	0	0	0	0	0	0	0	0	0	0	0	0	0	0	0	0	0	0	0	0	0	0
hsa-miR-649	0	0	0	0	0	0	0	0	0	0	0	0	0	0	0	0	0	0	0	0	0	0	0	0	0	0	0	0	0	0	0	0	0	0	0	0	0	0	0	0	0	0	0
hsa-miR-650	0	0	0	0	0	0	0	0	0	0	0	0	0	0	0	0	0	0	0	0	0	0	0	0	0	0	0	0	0	0	0	0	0	0	0	0	0	0	0	0	0	0	0
hsa-miR-658	0	0	0	0	0	0	0	0	0	0	0	0	0	0	0	0	0	0	0	0	0	0	0	0	0	0	0	0	0	0	0	0	0	0	0	0	0	0	0	0	0	0	0
hsa-miR-661	0	0	0	0	0	0	0	0	0	0	0	0	0	0	0	0	0	0	0	0	0	0	0	0	0	0	0	0	0	0	0	0	0	0	0	0	0	0	0	0	0	0	0
hsa-miR-662	0	0	0	0	0	0	0	0	0	0	0	0	0	0	0	0	0	0	0	0	0	0	0	0	0	0	0	0	0	0	0	0	0	0	0	0	0	0	0	0	0	0	0
hsa-miR-670	0	0	0	0	0	0	0	0	0	0	0	0	0	0	0	0	0	0	0	0	0	0	0	0	0	0	0	0	0	0	0	0	0	0	0	0	0	0	0	0	0	0	0
hsa-miR-711	0	0	0	0	0	0	0	0	0	0	0	0	0	0	0	0	0	0	0	0	0	0	0	0	0	0	0	0	0	0	0	0	0	0	0	0	0	0	0	0	0	0	0
hsa-miR-718	0	0	0	0	0	0	0	0	0	0	0	0	0	0	0	0	0	0	0	0	0	0	0	0	0	0	0	0	0	0	0	0	0	0	0	0	0	0	0	0	0	0	0
hsa-miR-759	0	0	0	0	0	0	0	0	0	0	0	0	0	0	0	0	0	0	0	0	0	0	0	0	0	0	0	0	0	0	0	0	0	0	0	0	0	0	0	0	0	0	0
hsa-miR-761	0	0	0	0	0	0	0	0	0	0	0	0	0	0	0	0	0	0	0	0	0	0	0	0	0	0	0	0	0	0	0	0	0	0	0	0	0	0	0	0	0	0	0
hsa-miR-762	0	0	0	0	0	0	0	0	0	0	0	0	0	0	0	0	0	0	0	0	0	0	0	0	0	0	0	0	0	0	0	0	0	0	0	0	0	0	0	0	0	0	0
hsa-miR-764	0	0	0	0	0	0	0	0	0	0	0	0	0	0	0	0	0	0	0	0	0	0	0	0	0	0	0	0	0	0	0	0	0	0	0	0	0	0	0	0	0	0	0
hsa-miR-875-3p	0	0	0	0	0	0	0	0	0	0	0	0	0	0	0	0	0	0	0	0	0	0	0	0	0	0	0	0	0	0	0	0	0	0	0	0	0	0	0	0	0	0	0
hsa-miR-875-5p	0	0	0	0	0	0	0	0	0	0	0	0	0	0	0	0	0	0	0	0	0	0	0	0	0	0	0	0	0	0	0	0	0	0	0	0	0	0	0	0	0	0	0
hsa-miR-888*	0	0	0	0	0	0	0	0	0	0	0	0	0	0	0	0	0	0	0	0	0	0	0	0	0	0	0	0	0	0	0	0	0	0	0	0	0	0	0	0	0	0	0
hsa-miR-890	0	0	0	0	0	0	0	0	0	0	0	0	0	0	0	0	0	0	0	0	0	0	0	0	0	0	0	0	0	0	0	0	0	0	0	0	0	0	0	0	0	0	0
hsa-miR-891b	0	0	0	0	0	0	0	0	0	0	0	0	0	0	0	0	0	0	0	0	0	0	0	0	0	0	0	0	0	0	0	0	0	0	0	0	0	0	0	0	0	0	0
hsa-miR-892b	0	0	0	0	0	0	0	0	0	0	0	0	0	0	0	0	0	0	0	0	0	0	0	0	0	0	0	0	0	0	0	0	0	0	0	0	0	0	0	0	0	0	0
hsa-miR-920	0	0	0	0	0	0	0	0	0	0	0	0	0	0	0	0	0	0	0	0	0	0	0	0	0	0	0	0	0	0	0	0	0	0	0	0	0	0	0	0	0	0	0
hsa-miR-921	0	0	0	0	0	0	0	0	0	0	0	0	0	0	0	0	0	0	0	0	0	0	0	0	0	0	0	0	0	0	0	0	0	0	0	0	0	0	0	0	0	0	0
hsa-miR-922	0	0	0	0	0	0	0	0	0	0	0	0	0	0	0	0	0	0	0	0	0	0	0	0	0	0	0	0	0	0	0	0	0	0	0	0	0	0	0	0	0	0	0
hsa-miR-924	0	0	0	0	0	0	0	0	0	0	0	0	0	0	0	0	0	0	0	0	0	0	0	0	0	0	0	0	0	0	0	0	0	0	0	0	0	0	0	0	0	0	0
hsa-miR-936	0	0	0	0	0	0	0	0	0	0	0	0	0	0	0	0	0	0	0	0	0	0	0	0	0	0	0	0	0	0	0	0	0	0	0	0	0	0	0	0	0	0	0
