# Supplementary material for: De novo sequencing of circulating miRNAs identifies novel markers predicting clinical outcome of locally advanced breast cancer
Source: J Transl Med. 2012 Mar 8;10:42. doi: 10.1186/1479-5876-10-42 (PMC3342150; doi:10.1186/1479-5876-10-42)
Supplement: Additional file 3 — Additional file 2: Table S3. Full lists of miRNAs associated with biopathological parameters. [file 1479-5876-10-42-S3.XLS]

## Sheet: ER
Table S3. Full lists of miRNAs associated with biopathological parameters
ER+ vs. ER-
Gene name	ER+ (N = 21) Ave. counts	ER- (N = 21) Ave. counts	Log2 fold diff. (ER+ vs. ER-)	P value	FDR
hsa-miR-375	3918.3	18356.1	-2.22802	6.28304e-10	3.45567e-07
hsa-miR-429	57.8136	221.258	-1.93756	7.48483e-08	1.27973e-05
hsa-miR-196a	183.563	693.724	-1.91772	8.14375e-08	1.27973e-05
hsa-miR-141*	21.2709	75.1028	-1.82477	5.99012e-07	6.58914e-05
hsa-miR-376a*	199.838	64.5511	1.62725	4.72145e-06	0.0004328
hsa-miR-370	584.801	198.109	1.55977	9.97512e-06	0.000844049
hsa-miR-141	441.67	1215.88	-1.46127	3.33921e-05	0.00244876
hsa-miR-200b	149.828	400.462	-1.41884	5.82311e-05	0.00337127
hsa-miR-125a-5p	2221.76	914.277	1.28101	0.000255043	0.0116895
hsa-miR-205	83.1448	196.277	-1.24328	0.00044271	0.01873
hsa-miR-200a	218.334	481.659	-1.14241	0.00111275	0.0408007
hsa-miR-224	870.455	401.543	1.11576	0.00139417	0.0479245
hsa-miR-494	218.576	104.092	1.06615	0.00224605	0.0667746
hsa-miR-100	8206.6	3969.04	1.04804	0.00262021	0.0720557
hsa-miR-625*	194.378	94.115	1.04556	0.00285441	0.0747585
hsa-miR-493*	1077.05	540.526	0.993941	0.00429146	0.102622
hsa-miR-654-5p	124.454	63.8015	0.957456	0.00610929	0.137105
hsa-miR-10a	28565.8	14895.1	0.939451	0.0068629	0.14683
hsa-miR-326	77.2076	40.1757	0.939176	0.00767755	0.156394
hsa-miR-1307	2482.39	1311.24	0.920564	0.00806314	0.161263
hsa-miR-342-3p	2823.62	1506.92	0.905769	0.00912411	0.178201
hsa-miR-133a	64.9022	34.3039	0.906784	0.00939607	0.178201
hsa-miR-126	107553	59298.4	0.858984	0.0133078	0.229396
hsa-miR-122*	161.77	88.702	0.869771	0.0134144	0.229396
hsa-miR-410	131.729	238.74	-0.859679	0.013907	0.229396
hsa-miR-423-3p	5720.25	3187.02	0.843829	0.0150188	0.229396
hsa-miR-99b	8701.97	4853.01	0.842431	0.0151778	0.229396
hsa-miR-200b*	34.4016	62.2772	-0.859309	0.0159146	0.229396
hsa-miR-1228*	142.263	79.5857	0.840075	0.0169681	0.229396
hsa-miR-628-3p	345.612	194.505	0.828549	0.0172013	0.229396
hsa-miR-382	1996.64	1128.01	0.823478	0.0176002	0.229396
hsa-miR-206	877.195	497.245	0.81847	0.0183999	0.229396
hsa-miR-33a	149.713	84.6877	0.821094	0.0187898	0.229654
hsa-miR-335	754.157	431.027	0.80733	0.0201617	0.23512
hsa-miR-335*	405.562	232.424	0.802799	0.0209784	0.237899
hsa-miR-340*	203.259	116.458	0.803148	0.0212954	0.23903
hsa-miR-191*	74.5363	42.7509	0.797104	0.0229459	0.252405
hsa-miR-1246	27609.7	47389	-0.779378	0.0245254	0.257728
hsa-miR-766	207.974	122.191	0.764667	0.0277318	0.279863
hsa-miR-409-3p	838.766	496.822	0.754797	0.0294211	0.291561
hsa-miR-1826	211.775	125.414	0.75483	0.0303044	0.297633
hsa-miR-139-5p	613.073	364.734	0.74857	0.0309234	0.301024
hsa-miR-181a*	362.626	215.978	0.746576	0.0315145	0.304087
hsa-miR-1268	76.2134	45.2218	0.749303	0.0325885	0.311716
hsa-miR-200c	1254.97	2087.54	-0.734152	0.0341547	0.322045
hsa-miR-150	4607.47	2789.88	0.723661	0.0366624	0.322045
hsa-miR-485-5p	56.341	34.1619	0.713027	0.0410722	0.337447
hsa-miR-374a	1273.27	2068.3	-0.699877	0.0432829	0.352675

## Sheet: PR
PR+ vs. PR-
Gene name	PR+ (N = 14) Ave. counts	PR- (N = 28) Ave. counts	Log2 fold diff. (PR+ vs. PR-)	P value	FDR
hsa-miR-216a	55.9321	16.7484	1.75103	1.19592e-06	0.000155897
hsa-miR-184	28.1396	114.633	-2.02822	1.27552e-06	0.000155897
hsa-miR-196a	160.201	577.699	-1.8499	5.79552e-06	0.000527768
hsa-miR-370	698.851	237.795	1.55419	6.23726e-06	0.000527768
hsa-miR-375	4457.01	14477.2	-1.69964	2.5538e-05	0.00175574
hsa-miR-376a*	225.46	85.5778	1.3965	5.27037e-05	0.00322078
hsa-miR-133a	84.0043	32.4504	1.36394	8.71656e-05	0.00456581
hsa-miR-654-5p	153.707	64.3834	1.25098	0.000288491	0.0128787
hsa-miR-125a-5p	2549.93	1077.09	1.24337	0.000292697	0.0128787
hsa-miR-224	1027.55	440.272	1.2224	0.000371974	0.0151545
hsa-miR-217	119.752	51.6107	1.21707	0.00049742	0.0188677
hsa-miR-429	67.2097	175.611	-1.38467	0.000571848	0.0209678
hsa-miR-494	255.234	114.41	1.15526	0.000786037	0.0262012
hsa-miR-99b	10464	4934.25	1.08453	0.00155843	0.0439556
hsa-miR-382	2384.15	1151.45	1.04982	0.00219694	0.0541966
hsa-miR-10a	33147.9	16021.7	1.04889	0.00220845	0.0541966
hsa-miR-1228*	169.188	81.8328	1.04994	0.00248583	0.0557288
hsa-miR-493*	1228.22	599.095	1.03529	0.00253313	0.0557288
hsa-miR-1	10630.9	5253.18	1.01698	0.00299578	0.0621765
hsa-miR-1307	2853.17	1418.66	1.00791	0.0032687	0.0627655
hsa-miR-625*	216.898	107.955	1.00606	0.00351467	0.0633793
hsa-miR-206	1029.64	516.012	0.996623	0.0036702	0.0651165
hsa-miR-30a	35256.1	17800.2	0.985984	0.00399265	0.0683589
hsa-miR-145*	465.713	234.771	0.988364	0.00402107	0.0683589
hsa-miR-409-3p	996.516	503.465	0.984547	0.0040771	0.0683589
hsa-miR-27b*	164.532	82.8886	0.9897	0.00421438	0.0683589
hsa-miR-342-3p	3214.05	1640.9	0.969819	0.00464014	0.0683589
hsa-miR-129-5p	63.7088	32.2057	0.98251	0.00501749	0.0710383
hsa-miR-1975	18112.7	9308.54	0.960385	0.00503726	0.0710383
hsa-miR-100	8981.21	4641.17	0.95244	0.0054122	0.0734991
hsa-miR-191*	86.7296	44.6241	0.956293	0.0058986	0.0780243
hsa-miR-326	86.5107	44.8006	0.948235	0.0063748	0.0824974
hsa-miR-337-3p	178.744	93.845	0.928803	0.00703766	0.0879707
hsa-miR-379	2590.79	1370.35	0.918624	0.00727933	0.0899692
hsa-miR-323b-3p	71.4508	37.9004	0.907719	0.00871543	0.103086
hsa-miR-1308	4426.82	2385.44	0.892097	0.00914554	0.107022
hsa-miR-582-3p	803.76	436.333	0.881547	0.0101017	0.113387
hsa-miR-181a*	415.221	226.368	0.874581	0.0107193	0.118811
hsa-miR-423-3p	6384.13	3488.41	0.871897	0.010801	0.118811
hsa-miR-24	58368.8	31980.8	0.86799	0.0111404	0.121331
hsa-miR-369-3p	1156.09	642.414	0.847497	0.013254	0.134995
hsa-miR-766	234.653	130.312	0.847275	0.0135933	0.136925
hsa-miR-134	4811.24	2683.18	0.842362	0.0137347	0.136925
hsa-miR-548f	63.6669	35.1285	0.858146	0.0140004	0.137033
hsa-miR-181c*	276.122	154.787	0.834344	0.0150335	0.137807
hsa-miR-122*	177.044	99.3564	0.836131	0.0155626	0.141478
hsa-miR-485-5p	64.2002	35.8096	0.836223	0.0157611	0.142109
hsa-miR-199a-5p	1616.53	912.957	0.824041	0.0159293	0.142457
hsa-miR-335*	446.181	255.429	0.804473	0.0187959	0.164092
hsa-miR-146a	84831.7	48791.6	0.797969	0.0194535	0.168495
hsa-miR-744	5963.31	3435.02	0.795778	0.0198095	0.170238
hsa-miR-200b	172.669	326.313	-0.91785	0.0200366	0.170855
hsa-miR-136*	111.15	63.7928	0.79714	0.0204754	0.172989
hsa-miR-338-5p	1804.1	1043.77	0.789498	0.0208481	0.172989
hsa-miR-34c-5p	100.058	57.5498	0.797787	0.0210732	0.172989
hsa-miR-340*	222.261	128.684	0.78817	0.0216562	0.175487
hsa-miR-139-5p	678.065	394.338	0.781683	0.0222315	0.175487
hsa-miR-143	112009	65257.5	0.779408	0.0224088	0.175487
hsa-miR-143*	90.0965	52.1078	0.789894	0.0224942	0.175487
hsa-miR-132	439.61	257.123	0.773592	0.0238166	0.180678
hsa-miR-146b-5p	36034.1	21180.2	0.766643	0.024662	0.18581
hsa-miR-335	816.11	480.869	0.76327	0.0255548	0.190042
hsa-miR-33a	161.755	94.9602	0.767252	0.0255693	0.190042
hsa-miR-493	239.638	141.915	0.754817	0.027559	0.199113
hsa-miR-26b*	181.698	107.978	0.750389	0.0289252	0.206608
hsa-miR-28-3p	8024.81	4815.01	0.736921	0.0306927	0.215045
hsa-miR-1299	423.91	254.855	0.735152	0.0318775	0.218002
hsa-miR-339-3p	1006.25	607.298	0.728189	0.0327932	0.220222
hsa-miR-628-3p	366.78	221.714	0.725857	0.0336891	0.222215
hsa-miR-10b	22863.5	13845.2	0.723656	0.0337362	0.222215
hsa-miR-136	72.9909	43.874	0.732142	0.0344091	0.223957
hsa-miR-432	1242.8	754.659	0.719537	0.0348645	0.223957
hsa-miR-889	599.493	363.944	0.719236	0.0349933	0.223957
hsa-miR-126	112963	68657.3	0.718365	0.0350187	0.223957
hsa-miR-221*	1091.91	664.03	0.717441	0.0354471	0.225386
hsa-miR-23b	3483.74	2123.15	0.714437	0.0360621	0.225612
hsa-miR-487b	54.0165	32.5387	0.722741	0.0360979	0.225612
hsa-miR-150	4974.17	3060.94	0.700435	0.0397541	0.239473
hsa-miR-454	392.833	687.14	-0.806832	0.0402941	0.239473
hsa-miR-1301	178.593	109.716	0.701639	0.0404927	0.239473
hsa-miR-24-2*	205.365	126.574	0.697307	0.0414621	0.242597
hsa-miR-9	75.5256	46.4857	0.698427	0.0432798	0.250567
hsa-miR-361-3p	903.265	564.471	0.678251	0.0465557	0.263976

## Sheet: HER2
HER2+ vs. HER2-
Gene name	HER2+ (N = 23) Ave. counts	HER2- (N = 19) Ave. counts	Log2 fold diff. (HER2+ vs. HER2-)	P value	FDR
hsa-miR-885-3p	32.4818	160.342	-2.30988	2.04786e-10	1.12632e-07
hsa-miR-122	98310.5	464256	-2.23951	3.08362e-10	1.13066e-07
hsa-miR-375	17052	3977.23	2.10007	1.72358e-08	4.73984e-06
hsa-miR-184	128.013	34.7501	1.88255	5.71518e-07	0.000104778
hsa-miR-1228*	65.4292	166.14	-1.34744	0.000131654	0.00762209
hsa-miR-483-5p	194.028	483.754	-1.31905	0.000159981	0.00879898
hsa-miR-429	193.057	74.6378	1.36967	0.000180949	0.00947826
hsa-miR-205	188.895	80.2081	1.23309	0.000702949	0.0313676
hsa-miR-217	48.5347	105.801	-1.11899	0.00140873	0.0500106
hsa-miR-193b*	97.6296	206.629	-1.08168	0.00196862	0.0676713
hsa-miR-196a	567.296	282.367	1.00781	0.00528515	0.138068
hsa-miR-200a	451.152	227.562	0.985349	0.00617205	0.150344
hsa-miR-30a	17070.5	31545.8	-0.88596	0.0102787	0.22748
hsa-miR-200b	347.17	187.837	0.886175	0.0139256	0.278512
hsa-miR-200c	2071.83	1186.35	0.80414	0.0248114	0.419885
hsa-miR-320c	158.604	265.754	-0.745765	0.0313892	0.486311
hsa-miR-125b-2*	162.776	271.318	-0.736685	0.0334132	0.502963
hsa-miR-320b	266.221	441.39	-0.729845	0.0345744	0.502963
hsa-miR-30a*	1502.24	2483.03	-0.724983	0.0353049	0.502963
hsa-miR-885-5p	47.4488	79.0292	-0.735186	0.036295	0.502963
hsa-miR-34a	37.0323	61.3011	-0.719268	0.039956	0.516802
hsa-miR-503	81.7243	133.783	-0.710638	0.0405669	0.516802
hsa-miR-96	480.55	292.488	0.715813	0.0457984	0.543988

## Sheet: Inflam
Inflam. vs. Non-inflam.
Gene name	Inflam. (N = 10) Ave. counts	Non-inflam. (N = 32) Ave. counts	Log2 fold diff. (Inflam. vs. Non-inflam.)	P value	FDR
hsa-miR-375	35464.6	3535.1	3.32656	3.76186e-20	4.13805e-17
hsa-miR-184	266.767	29.4587	3.18368	5.28123e-18	2.90467e-15
hsa-miR-196a	1216.74	195.146	2.64339	3.61568e-13	1.32575e-10
hsa-miR-429	341.12	76.6231	2.15326	4.13833e-09	5.69021e-07
hsa-miR-200a	811.111	206.029	1.97601	6.25707e-08	7.64753e-06
hsa-miR-200c	3714.49	1032.84	1.84644	4.22394e-07	4.64634e-05
hsa-miR-3065-3p	56.7555	16.8349	1.75211	4.08037e-06	0.000345262
hsa-miR-200b	575.916	181.193	1.66817	5.515e-06	0.000404433
hsa-miR-3065-5p	85.5178	28.9879	1.55824	3.10653e-05	0.00189844
hsa-miR-141	1570.9	596.886	1.39597	0.000143811	0.00719055
hsa-miR-203	403.111	155.377	1.37623	0.000193132	0.00885189
hsa-miR-200b*	89.3421	35.5567	1.32944	0.000390366	0.0159038
hsa-miR-1308	5331.78	2357.79	1.17724	0.00135298	0.0496094
hsa-miR-877	182.07	98.8228	0.879651	0.0169587	0.350516
hsa-miR-122	139521	302712	-1.11746	0.0173886	0.350516
hsa-miR-217	38.8776	85.4438	-1.13242	0.0175258	0.350516
hsa-miR-885-3p	48.3288	103.309	-1.09242	0.0217541	0.405584
hsa-miR-134	4915.16	2916.64	0.752924	0.0388556	0.646431
hsa-miR-99b*	78.2307	47.1665	0.729035	0.0489686	0.735417
